# Supplementary material for: The significance of alternative transcripts for Caenorhabditis elegans transcription factor genes, based on expression pattern analysis
Source: BMC Genomics. 2013 Apr 15;14:249. doi: 10.1186/1471-2164-14-249 (PMC3685541; doi:10.1186/1471-2164-14-249)
Supplement: Additional file 1 — Is a Table with the consideration of prior evidence for alternative transcripts for all potential C. elegans transcription factor genes, including: molecular and genetic gene names; mode of alternative transcript production; assessment of strength of evidence with comment; the class of transcription factor encoded; if there is no fosmid containing the gene available; and if the gene was selected for study. [file 1471-2164-14-249-S1.xlsx]

## Sheet: Sheet1
Additional Data File 1. Consideration of prior evidence for alternative transcripts for all potential C. elegans transcription factor genes.
Molecular gene name	Genetic gene name	Alternative transcript annotation in WormBase	Alternative isoform encoding assessment	Comment on annotation	DNA binding domain *	Fosmid available	Selected for study
C01H6.5	nhr-23	Alternative promoters	Well-supported		ZF - NHR		YES
C07G2.2	atf-7	Alternative promoters	Well-supported		bZIP		YES
C24A1.2		Alternative promoters	Well-supported		WH - ETS
C27D6.4	crh-2	Alternative promoters	Well-supported		bZIP		YES
C45E5.6	nhr-46	Alternative promoters	Well-supported		ZF - NHR		YES
F02E9.2	lin-28	Alternative promoters	Well-supported		COLD BOX
F14F3.1	vab-3	Alternative promoters	Well-supported		HD - PRD, Paired Domian - FULL		YES
F21A10.2		Alternative promoters	Well-supported		p53
F28F5.3	lim-8	Alternative promoters	Well-supported
F40F9.7		Alternative promoters	Well-supported		CBF
F44E2.7		Alternative promoters	Well-supported		ZF - C2H2 - 2 fingers
F55H12.6	ztf-26	Alternative promoters	Well-supported		ZF - C2H2 - 3 fingers		YES
F58G6.5	nhr-34	Alternative promoters	Well-supported		ZF - NHR
K08A8.2	sox-2	Alternative promoters	Well-supported		HMG box		YES
M04G12.4	somi-1	Alternative promoters	Well-supported		ZF - C2H2 - 1 finger
R13H8.1	daf-16	Alternative promoters	Well-supported		WH - Fork Head, AT Hook		YES
T03G6.2	nhr-40	Alternative promoters	Well-supported		ZF - NHR
T09A12.4	nhr-66	Alternative promoters	Well-supported		ZF - NHR		YES
T19E7.2	skn-1	Alternative promoters	Well-supported		bZIP
T22B7.1	egl-13	Alternative promoters	Well-supported		HMG box		YES
T24H10.7	jun-1	Alternative promoters	Well-supported		bZIP		YES
F23F12.9	zip-8	Intron +/-	Well-supported		bZIP
Y75B8A.35	zip-1	Intron +/-	Well-supported		bZIP
ZC376.7	atfs-1	Intron +/-	Well-supported		bZIP		YES
C14B9.6	gei-8	Complex; alternative promoters & exon +/-	Well-supported		MYB - 2 domains
C17G10.4	cdc-14	Complex; alternative transcript ends & exon +/-	Well-supported		ZF - THAP
F25E2.5	daf-3	Complex; alternative promoters & exon +/-	Well-supported		MH1
F26H11.2	nurf-1	Complex; alternative promoters & transcript ends	Well-supported		AT Hook		YES
F28B12.2	egl-44	Complex; alternative promoters & splice site variation	Well-supported		TEA/ATTS		YES
F38A6.3	hif-1	Complex; alternative promoters & transcript ends & exon +/-	Well-supported	EST evidence supports alternative promoters and exon +/-	bHLH
T28F12.2	unc-62	Complex; alternative promoters & alternative exons	Well-supported		HD - TALE		YES
W02C12.3	hlh-30	Complex; alternative promoters, intron +/- & exon +/-	Well-supported		bHLH		YES
W10D5.3	gei-17	Complex; alternative promoters & transcript ends, exon +/-, splice site variation	Well-supported		ZF - MIZ
F11A1.3	daf-12	Alternative promoters	Possibly valid	no EST for alternative unique exon, rest nested transcripts	ZF - NHR
F13H6.1		Alternative promoters	Possibly valid	single EST for alternative unique exon	ZF - C2H2 - 3 fingers		YES
F20D12.6	ceh-19	Alternative promoters	Possibly valid	no EST for alternative unique exon	HD - HOX
F38B7.1	ccch-1	Alternative promoters	Possibly valid	single EST for alternative unique exon	ZF - CCCH - 2 domains
F54H5.4	klf-3	Alternative promoters	Possibly valid	alternative transcript start from EST RT-PCR primer	ZF - C2H2 - 3 fingers		YES
T02E1.3	gla-3	Alternative promoters	Possibly valid	no ESTs	ZF - CCCH - 2 domains
Y41C4A.4	crh-1	Alternative promoters	Possibly valid	single EST for alternative unique exon, rest nested transcripts	bZIP
B0412.1	dac-1	Alternative promoters	Possibly valid	nested transcripts	WH - DAC
C26C6.1	pbrm-1	Alternative promoters	Possibly valid	nested transcripts	ZF - C2H2 - 1 finger, HMG box
C41G7.5	ahr-1	Alternative promoters	Possibly valid	nested transcripts	bHLH
C47C12.3	ref-2	Alternative promoters	Possibly valid	nested transcripts	ZF - C2H2 - 3 fingers		YES
C48D5.1	nhr-6	Alternative promoters	Possibly valid	nested transcripts	ZF - NHR
F13D11.2	hbl-1	Alternative promoters	Possibly valid	nested transcripts	ZF - C2H2 - 9 fingers
F13G11.1	dmd-6	Alternative promoters	Possibly valid	nested transcripts, dmd-6a invalid according to sequence of ORFeome clone on which based	ZF - DM		YES
F26D12.1	fkh-7	Alternative promoters	Possibly valid	nested transcripts	ZF - C2H2 - 1 finger, WH - Fork Head		YES
F38A6.1	pha-4	Alternative promoters	Possibly valid	nested transcripts	WH - Fork Head
F53H10.2	saeg-1	Alternative promoters	Possibly valid	nested transcripts	ZF - C2H2 - 1 finger, MYB
H27C11.1	nhr-97	Alternative promoters	Possibly valid	nested transcripts	ZF - NHR
K03C7.2	fkh-9	Alternative promoters	Possibly valid	nested transcripts	WH - Fork Head		YES
K10C3.6	nhr-49	Alternative promoters	Possibly valid	nested transcripts	ZF - NHR
M03D4.4		Alternative promoters	Possibly valid	nested transcripts
R11G11.2	nhr-58	Alternative promoters	Possibly valid	nested transcripts	ZF - NHR
R12B2.1	sma-4	Alternative promoters	Possibly valid	nested transcripts	MH1
T14G12.4	fkh-2	Alternative promoters	Possibly valid	nested transcripts	WH - Fork Head
T22H6.6	gei-3	Alternative promoters	Possibly valid	nested transcripts	HMG box
T28H11.4	pes-1	Alternative promoters	Possibly valid	nested transcripts	WH - Fork Head		YES
W09C2.1	elt-1	Alternative promoters	Possibly valid	nested transcripts	ZF - GATA - 2 domains
Y57G11A.1	tag-273	Alternative promoters	Possibly valid	nested transcripts
ZK652.6		Alternative promoters	Possibly valid	nested transcripts	ZF - C2H2 - 1 finger
B0035.1		Alternative transcript ends	Possibly valid	single EST for alternative unique exon	ZF - C2H2 - 2 fingers
C01B7.1	ztf-12	Alternative transcript ends	Possibly valid	two ESTs each confusing central gene structure	ZF - C2H2 - 6 fingers
C06C6.5	nhr-50	Alternative transcript ends	Possibly valid	single EST for alternative internal exon end
C17E7.8	nhr-124	Alternative transcript ends	Possibly valid	single EST for alternative unique exon	ZF - NHR
F27D4.6		Alternative transcript ends	Possibly valid	due to lack of consistent evidence on central splicing pattern from ESTs	ZF - C2H2 - 1 finger
F44C8.9	nhr-184	Alternative transcript ends	Possibly valid	single EST for alternative internal exon end	ZF - NHR
F45H11.1	sptf-1	Alternative transcript ends	Possibly valid	single EST for alternative internal exon end	ZF - C2H2 - 1 finger
K08A2.5	nhr-88	Alternative transcript ends	Possibly valid	alternative transcript arises from transposable element insertion in gene	ZF - NHR
K08B12.2	dmd-7	Alternative transcript ends	Possibly valid	single EST for inclusion of an intron that shifts the reading frame	ZF - DM
R08E3.4	ztf-16	Alternative transcript ends	Possibly valid	single EST for extension of penultimate exon
R09G11.2	nhr-1	Alternative transcript ends	Possibly valid	single EST for extension of an internal exon	ZF - NHR
R11E3.5	nhr-104	Alternative transcript ends	Possibly valid	considered in main text	ZF - NHR
T14F9.4	peb-1	Alternative transcript ends	Possibly valid	single EST for extension of an internal exon	ZF - FLYWCH
T20B12.6	mml-1	Alternative transcript ends	Possibly valid	single EST for extension of an internal exon	bHLH
W03F9.2		Alternative transcript ends	Possibly valid	single EST for inclusion of part of an intron that shifts the reading frame	ZF - C2H2 - 2 fingers
Y39B6A.17	nhr-95	Alternative transcript ends	Possibly valid	single EST for alternative unique exon
Y45G5AM.1	nhr-114	Alternative transcript ends	Possibly valid	two ESTs for alternative splice acceptor with shift to wrong reading frame	ZF - NHR
Y47D3A.6	tra-1	Alternative transcript ends	Possibly valid	single EST for alternative internal exon end	ZF - C2H2 - 5 fingers
Y47G6A.7		Alternative transcript ends	Possibly valid	single EST with extra exon that shifts the translational reading frame	ZF - C2H2 - 1 finger
Y48C3A.17	efl-2	Alternative transcript ends	Possibly valid	alternative ends based on single ESTs	WH - TDP
Y51H4A.17		Alternative transcript ends	Possibly valid	single EST for alternative internal exon end, two ESTs for alternative splice	STAT
Y55F3AM.6		Alternative transcript ends	Possibly valid	single EST for alternative internal exon end	ZF - CCCH - 3 domains
Y79H2A.3		Alternative transcript ends	Possibly valid	single EST for skipping two exons	ZF - C2H2 - 3 fingers
C30A5.7	unc-86	Exon +/-	Possibly valid	single EST for alternative internal exon	HD - POU		YES
F16B4.12	nhr-117	Exon +/-	Possibly valid	two ESTs for alternative internal exon	ZF - NHR		YES
Y5H2B.2	nhr-13	Exon +/-	Possibly valid	single EST for alternative internal exon	ZF - NHR
Y17D7A.3	nhr-65	Exon +/-	Possibly valid	single EST for omitting penultimate exon	ZF - NHR	NO
ZK662.3	nhr-48	Exon +/-	Possibly valid	single EST for alternative internal exon	ZF - NHR
C07A12.5	spr-3	Intron +/-	Possibly valid	single EST for extra intron	ZF - C2H2 - 7 fingers		YES
C37A2.5	pqn-21	Intron +/-	Possibly valid	single EST for extra intron	ZF - C2H2 - 1 finger		YES
F54C1.3	mes-3	Intron +/-	Possibly valid	single EST for each transcript
B0304.1	hlh-1	Splice site variation	Possibly valid	single EST for 12 nucleotide shift in splice acceptor	bHLH
B0564.10	unc-30	Splice site variation	Possibly valid	single EST for 12 nucleotide shift in splice acceptor	HD - PRD, bHLH
C06G3.1	nhr-105	Splice site variation	Possibly valid	single EST for 48 nucleotide shift in splice acceptor	ZF - NHR
C08C3.1	egl-5	Splice site variation	Possibly valid	single ESTs for 3 and 12 nucleotide shift in splice donors	HD - HOX
C09H6.1	spr-4	Splice site variation	Possibly valid	single EST for 6 nucleotide shift in splice acceptor	ZF - C2H2 - 14 fingers
C50B6.14	nhr-129	Splice site variation	Possibly valid	63 nucleotide shift in splice acceptor but no EST evidence	ZF - NHR
E02H9.8	nhr-121	Splice site variation	Possibly valid	single EST for 6 nucleotide shift in splice acceptor	ZF - NHR
F22D3.1	ceh-38	Splice site variation	Possibly valid	two ESTs for 27 nucleotide shift in splice acceptor	HD - CUT
F33D4.1	nhr-8	Splice site variation	Possibly valid	single EST for 3 nucleotide shift in splice donor	ZF - NHR
F37D6.2		Splice site variation	Possibly valid	single EST for a 6 nucleotide shift and two ESTs for a 3 nucleotide shift in 2 splice acceptors	ZF - C2H2 - 5 fingers
F47D12.4	hmg-1.2	Splice site variation	Possibly valid	EST support for 3 nucleotide shifts in a splice acceptor and a splice donor	HMG box - 2 domains
K08B4.1	lag-1	Splice site variation	Possibly valid	single EST for 6 nucleotide shift in splice acceptor	IPT/TIG
K11E4.5	nhr-71	Splice site variation	Possibly valid	single EST for 9 nucleotide shift in splice acceptor	ZF - NHR
R04B5.4	nhr-12	Splice site variation	Possibly valid	single EST for 9 nucleotide shift in splice acceptor	ZF - NHR
T01B10.4	nhr-14	Splice site variation	Possibly valid	EST support for 3 nucleotide shift in splice acceptor	ZF - NHR
T01G6.6	nhr-212	Splice site variation	Possibly valid	single EST for 6 nucleotide shift in splice donor	ZF - NHR
T07C5.3	nhr-214	Splice site variation	Possibly valid	single EST for 3 nucleotide shift in splice acceptor	ZF - NHR
T07G12.13	zim-1	Splice site variation	Possibly valid	single EST for 9 nucleotide shift in splice acceptor	ZF - C2H2 - 1 finger
W01D2.2	nhr-61	Splice site variation	Possibly valid	two ESTs for 9 nucleotide shift in splice donor	ZF - NHR
Y105E8A.17	ekl-4	Splice site variation	Possibly valid	two ESTs for 6 nucleotide shift in splice acceptor	MYB
Y38E10A.6	ceh-100	Splice site variation	Possibly valid	single EST for 6 nucleotide shift in splice acceptor	HD - POU - 10 domains
Y39B6A.12	bed-1	Splice site variation	Possibly valid	EST support for 6 nucleotide shift in splice acceptor	ZF - BED
Y65B4BR.5		Splice site variation	Possibly valid	EST support for 6 nucleotide shift in splice acceptor	UNKNOWN
Y74C9A.4		Splice site variation	Possibly valid	single EST for 9 nucleotide shift in splice acceptor	ZF - GATA, MYB (2x)
C04A2.3	egl-27	Complex; alternative promoters & splice site variation	Possibly valid	nested transcripts, two ESTs for variant splice site	ZF - GATA, MYB
C05D10.1		Complex; alternative promoters & intron +/-	Possibly valid	nested transcripts, single EST for extra intron	AT Hook		YES
C38D4.6	pal-1	Complex; alternative promoters & splice site variation	Possibly valid	nested transcripts, strong EST support for small splice site variation	HD - HOX
C52B9.2		Complex; alternative promoters & transcript ends possibly	Possibly valid	nested transcripts, single EST for alternative unique exon end	WH - ETS
F21D12.1	nhr-21	Complex; alternative promoters & 2 splice site variations	Possibly valid	nested transcripts, single EST for one splice site variant, more for other	ZF - NHR
F25E5.6	nhr-141	Complex; intron +/- & alternative transcript ends possibly	Possibly valid	single EST for each transcript	ZF - NHR
F33H1.1	daf-19	Complex; alternative promoters & exon +/-	Possibly valid	EST evidence for alternative promoters, single EST for alternative internal exon	WH - RFX		YES
F57C9.4		Complex; alternative transcript ends & exons +/-	Possibly valid	EST support for alternative ends, single EST for transcript with all exons	ZF - C2H2 - 3 fingers
F58A4.7	hlh-11	Complex; 3 splice site variations & alternative transcript ends	Possibly valid	strong EST support for small splice site variation	bHLH
T05A10.1	sma-9	Complex; alternative promoters, transcript ends, exons and splice sites	Possibly valid	strong EST support for one end of transcription unit	ZF - C2H2 - 7 fingers
T27C4.4	lin-40	Complex; alternative transcript ends & exon +/-	Possibly valid	EST evidence for exon +/-, single ESTs for end variation	ZF - GATA, MYB
W03C9.4	lin-29	Complex; alternative promoters & splice site variation	Possibly valid	nested transcripts, single EST support for 12 nucleotide shift in splice acceptor	ZF - C2H2 - 5 fingers
W03D2.1	pqn-75	Complex; alternative promoters & splice site variation	Possibly valid	single EST for two of three transcripts	AT Hook x3
W05H7.4	zfp-3	Complex; alternative promoters, transcript ends, exons and splice sites	Possibly valid	strong EST support for one end of transcription unit	ZF - CCCH
Y113G7A.6	ttx-1	Complex; alternative promoters & exon +/-	Possibly valid	single EST for two of three transcripts	HD - PRD	NO
Y11D7A.12	flh-1	Complex; alternative promoters & splice site variation	Possibly valid	nested transcripts, single EST for 9 nucleotide shift in splice acceptor	ZF - FLYWCH
Y44E3B.1	zip-4	Complex; alternative promoters & transcript ends	Possibly valid	nested transcripts, three ESTs for alternative splice donor with shift to wrong reading frame	bZIP
Y53C12B.5	mab-3	Complex; alternative promoters & transcript ends	Possibly valid	EST support for one transcript	ZF - DM - 2 domains
Y54F10AM.4	ceh-44	Complex; alternative transcript ends & splice site variant	Possibly valid	EST support for alternative ends; two ESTs for 6 nucleotide shift in splice acceptor	HD - CUT	NO
ZC64.3	ceh-18	Complex; alternative transcript ends & splice site variation	Possibly valid	single EST for two of three transcripts	HD - POU
ZK1193.5	dve-1	Complex; alternative promoters & transcript ends	Possibly valid	single EST for two of three transcripts	HD - 2 domains
ZK1290.4	nfi-1	Complex; alternative promoters & intron +/-	Possibly valid	single EST for two of three transcripts	MH1
ZK616.10	ehn-3	Complex; alternative promoters & exon +/-	Possibly valid	EST support for one transcript only	ZF - C2H2 - 6 fingers
ZK757.4		Complex; alternative promoters & exon +/-	Possibly valid	EST support for two promoters, other transcripts nested, single EST for each skipped exon	ZF - DHHC
ZK867.1	syd-9	Complex; alternative promoters, exon +/- & splice site variation	Possibly valid	nested transcripts, single EST for extra exon and splice site variant	ZF - C2H2 - 4 fingers		YES
B0336.7		Alternative promoters	Discounted	EST support corresponds to a transcript unlikely to be translated	ZF - THAP
C01G8.9	let-526	Alternative promoters	Discounted	EST support corresponds to a transcript unlikely to be translated	ARID/BRIGHT
C07A12.3	nhr-35	Alternative promoters	Discounted	single EST for nested transcript	ZF - NHR
C11G6.4	nhr-28	Alternative promoters	Discounted	EST support corresponds to transcripts unlikely to be translated	ZF - NHR
C12D5.8	nhr-94	Alternative promoters	Discounted	EST support corresponds to a transcript unlikely to be translated	ZF - NHR
C17D12.1		Alternative promoters	Discounted	no EST support for alternative promoter	ZF - DHHC
C18G1.2	elt-7	Alternative promoters	Discounted	EST support corresponds to a transcript unlikely to be translated
C32C4.5	mab-23	Alternative promoters	Discounted	single EST for nested transcript that uses a different reading frame	ZF - DM
C34D1.5	zip-5	Alternative promoters	Discounted	no EST support
C56E10.4	nhr-137	Alternative promoters	Discounted	EST support corresponds to a transcript unlikely to be translated	ZF - NHR
D2021.2	tag-233	Alternative promoters	Discounted	EST support corresponds to a transcript unlikely to be translated
F11C1.6	nhr-25	Alternative promoters	Discounted	EST support corresponds to a transcript unlikely to be translated	ZF - NHR
F13D11.2	hbl-1	Alternative promoters	Discounted	nested transcripts, single EST support	ZF - C2H2 - 9 fingers
F18A1.4	lir-2	Alternative promoters	Discounted	EST support corresponds to a transcript unlikely to be translated	ZF - C2H2 - 1 finger
F22A3.1	ets-4	Alternative promoters	Discounted	nested transcripts, no EST support	WH - ETS
F27D4.4		Alternative promoters	Discounted	nested transcripts, no EST support	ZF - CCCH - 2 domains
F29F11.5	ceh-22	Alternative promoters	Discounted	no EST support, but thoroughly studied by others	HD - NK
F29G9.4	fos-1	Alternative promoters	Discounted	nested transcripts, single EST support	bZIP
F32A5.1	ada-2	Alternative promoters	Discounted	nested transcripts, coding region overlaps coding region of another gene on opposite strand	ZF - C2H2 - 1 finger, MYB
F49H12.1	lsy-2	Alternative promoters	Discounted	nested transcripts, but thoroughly studied by others	ZF - C2H2 - 5 fingers
F52B5.5	cep-1	Alternative promoters	Discounted	nested transcripts, single EST support	p53
F54F2.5	ztf-1	Alternative promoters	Discounted	nested transcripts, single EST support	ZF - C2H2 - 4 fingers
K11D2.4		Alternative promoters	Discounted	nested transcripts plus one unique start exon but no EST data	ZF - C2H2 - 3 fingers	NO
R03C1.3	cog-1	Alternative promoters	Discounted	nested transcripts, but thoroughly studied by others	HD - NK
T27B7.6	nhr-228	Alternative promoters	Discounted	nested transcripts with no EST support	ZF - NHR
W05B5.3	nhr-85	Alternative promoters	Discounted	EST support corresponds to a transcript unlikely to be translated	ZF - NHR
Y111B2A.10		Alternative promoters	Discounted	EST support corresponds to transcripts unlikely to be translated
Y15E3A.1	nhr-91	Alternative promoters	Discounted	nested transcripts, single EST support	ZF - NHR
Y46H3D.5	nhr-110	Alternative promoters	Discounted	EST support corresponds to transcripts unlikely to be translated	ZF - NHR
Y53H1A.2		Alternative promoters	Discounted	nested transcripts; gene model includes an unspliced, non-coding transcript	ZF - C2H2 - 1 finger	NO
Y67A6A.2	nhr-62	Alternative promoters	Discounted	EST support corresponds to transcripts unlikely to be translated	ZF - NHR
Y70C5C.6	nhr-112	Alternative promoters	Discounted	alternative transcripts use different reading frames	ZF - NHR
Y82E9BR.17		Alternative promoters	Discounted	EST support corresponds to a transcript unlikely to be translated	ZF - C2H2 - 1 finger	NO
ZC410.1	nhr-11	Alternative promoters	Discounted	no EST support; gene model includes an unspliced, non-coding transcript	ZF - NHR
R06C7.9		Alternative transcript ends	Discounted	single EST for alternative splice acceptor, shifting reading frame in final exon	ZF - C2H2 - 5 fingers
C28H8.9		Exon +/-	Discounted	single EST for skip of internal exon with a consequent translational frame shift	ZF - C2H2 - 1 finger
C45E1.1	nhr-64	Exon +/-	Discounted	single EST for skip of internal exon	ZF - NHR	NO
C55B7.12	che-1	Exon +/-	Discounted	no EST support, but thoroughly studied by others	ZF - C2H2 - 4 fingers
K02H8.1		Exons +/-	Discounted	single EST for each transcript	ZF - CCCH - 2 domains
C15C8.2	cky-1	Intron +/-	Discounted	single EST support for intron has problems	bHLH
H10E21.3	nhr-80	Intron +/-	Discounted	single EST for intron inclusion in transcript	ZF - NHR
H12C20.6	nhr-101	Introns +/-	Discounted	gene model includes an unspliced, non-coding transcript	ZF - NHR
M05B5.5	hlh-2	Introns +/-	Discounted	gene model includes an unspliced, non-coding transcript	bHLH
R74.3	xbp-1	Intron +/-	Discounted	single EST for intron that shifts reading frame and gene model doesn't fit	bZIP
F32H2.1	gei-11	Splice site variation	Discounted	no EST support	MYB - 5 domains
F55D12.4	unc-55	Splice site variation	Discounted	single EST for each transcript	ZF - NHR
C07A12.1	ham-2	Complex; alternative promoters & splice site variation	Discounted	no EST support for alternative promoter, two ESTs for 6 nucleotide shift in splice acceptor	ZF - C2H2 - 2 fingers
C26B2.3	nhr-31	Complex; alternative promoters & transcript end	Discounted	nested transcripts, single EST with alternative transcript end shifts reading frame	ZF - NHR
F18A1.3	lir-1	Complex; alternative promoters & intron +/-	Discounted	nested transcripts, single ESTs for inclusion/exclusion of introns	ZF - C2H2 - 1 finger
F44C8.5	nhr-128	Complex; alternative promoters & transcript ends	Discounted	nested transcripts, single EST support	ZF - NHR
R53.3	egl-43	Complex; alternative promoter & introns +/-	Discounted	nested transcripts with no EST data, gene model includes an unspliced, non-coding transcript	ZF - C2H2 - 4 fingers
T05C1.4		Complex; alternative promoters & intron +/-	Discounted	no EST for alternative promoter; many ESTs for intron +/-, but shifts reading frame	IPT/TIG
T12C9.5	nhr-109	Complex; alternative promoters & exon +/-	Discounted	nested transcripts & exon omission requires different reading frame	ZF - NHR	NO
Y37E11B.1		Complex; alternative promoters & splice site variation	Discounted	EST support corresponds to a transcript unlikely to be translated	ZF - C2H2 - 3 fingers	NO
ZC8.4	lfi-1	Complex; alternative promoters & transcript ends, exons +/-	Discounted	no EST support for alternative transcripts	bZIP
B0310.2		Alternative transcripts differ in UTR only	Not applicable		ZF - C2H2 - 2 fingers
C07H6.7	lin-39	Alternative transcripts differ in UTR only	Not applicable		HD - HOX
C09G9.6	oma-1	Alternative transcripts differ in UTR only	Not applicable		ZF - CCCH - 2 domains
C16A3.4		Alternative transcripts differ in UTR only	Not applicable		ZF - C2H2 - 3 fingers
C18D1.1	die-1	Alternative transcripts differ in UTR only	Not applicable		ZF - C2H2 - 3 fingers
C24G6.4	nhr-47	Alternative transcripts differ in UTR only	Not applicable		ZF - NHR
C28D4.1	nhr-100	Alternative transcripts differ in UTR only	Not applicable		ZF - NHR
C32E12.5	sox-1	Alternative transcripts differ in UTR only	Not applicable		HMG box
C33G8.11	nhr-107	Alternative transcripts differ in UTR only	Not applicable		ZF - NHR
C34B4.2		Alternative transcripts differ in UTR only	Not applicable		WH - Fork Head
C34D10.2		Alternative transcripts differ in UTR only	Not applicable		ZF - CCCH - 2 domains
C52E12.1		Alternative transcripts differ in UTR only	Not applicable		ZF - C2H2 - 1 finger
C54D1.6	bar-1	Alternative transcripts differ in UTR only	Not applicable		UNKNOWN
D1046.2		Alternative transcripts differ in UTR only	Not applicable		ZF - C2H2 - 1 finger
F09G2.9		Alternative transcripts differ in UTR only	Not applicable		AT Hook x3
F15C11.1	sem-4	Alternative transcripts differ in UTR only	Not applicable		ZF - C2H2 - 7 fingers
F18A1.2	lin-26	Alternative transcripts differ in UTR only	Not applicable		ZF - C2H2 - 1 finger
F21H11.3	tbx-2	Alternative transcripts differ in UTR only	Not applicable		T-box
F22D6.2		Alternative transcripts differ in UTR only	Not applicable		ZF - A20
F23B12.7		Alternative transcripts differ in UTR only	Not applicable		CBF
F32B6.1	nhr-4	Alternative transcripts differ in UTR only	Not applicable		ZF - NHR
F33A8.3	cey-1	Alternative transcripts differ in UTR only	Not applicable		COLD BOX
F40F8.7	pqm-1	Alternative transcripts differ in UTR only	Not applicable		ZF - C2H2 - 3 fingers
F43C1.4	nhr-20	Alternative transcripts differ in UTR only	Not applicable		ZF - NHR
F44A6.2	sex-1	Alternative transcripts differ in UTR only	Not applicable		ZF - NHR
F44C8.2	nhr-134	Alternative transcripts differ in UTR only	Not applicable		ZF - NHR
F45C12.15		Alternative transcripts differ in UTR only	Not applicable		HD - POU - 2 domains
F46B6.7	ztf-7	Alternative transcripts differ in UTR only	Not applicable		ZF - C2H2 - 4 fingers
F46F11.2	cey-2	Alternative transcripts differ in UTR only	Not applicable		COLD BOX
F52C12.5	elt-6	Alternative transcripts differ in UTR only	Not applicable		ZF - GATA
F55A8.1	egl-18	Alternative transcripts differ in UTR only	Not applicable		ZF - GATA
F56F11.3		Alternative transcripts differ in UTR only	Not applicable		ZF - C2H2 - 3 fingers
F57A8.1		Alternative transcripts differ in UTR only	Not applicable		WH
F57B10.1		Alternative transcripts differ in UTR only	Not applicable		bZIP
F58G1.2		Alternative transcripts differ in UTR only	Not applicable		ZF - C2H2 - 6 fingers
K01G5.1	tag-331	Alternative transcripts differ in UTR only	Not applicable		ZF - CCCH
K02F3.4	zip-2	Alternative transcripts differ in UTR only	Not applicable		bZIP
K04C1.3		Alternative transcripts differ in UTR only	Not applicable		ZF - C2H2 - 1 finger, WH - Fork Head
K06A1.4	nhr-22	Alternative transcripts differ in UTR only	Not applicable		ZF - NHR
K11G9.4	egl-46	Alternative transcripts differ in UTR only	Not applicable		ZF - C2H2 - 1 finger
M01E11.5	cey-3	Alternative transcripts differ in UTR only	Not applicable		COLD BOX
R03E9.1	mdl-1	Alternative transcripts differ in UTR only	Not applicable		bHLH
R11E3.6	eor-1	Alternative transcripts differ in UTR only	Not applicable		ZF - C2H2 - 9 fingers
T05A7.4	hmg-11	Alternative transcripts differ in UTR only	Not applicable		AT Hook x3
T05C3.1	nhr-279	Alternative transcripts differ in UTR only	Not applicable		ZF - NHR
T06G6.5		Alternative transcripts differ in UTR only	Not applicable		ZF - C2H2 - 1 finger
T09A5.12		Alternative transcripts differ in UTR only	Not applicable		ZF - C2H2 - 2 fingers
T11G6.8		Alternative transcripts differ in UTR only	Not applicable		ZF - CCCH
T18D3.7		Alternative transcripts differ in UTR only	Not applicable		TSC-22/dip/bun
T23G4.1	tlp-1	Alternative transcripts differ in UTR only	Not applicable		ZF - C2H2 - 1 finger
T23H4.2	nhr-69	Alternative transcripts differ in UTR only	Not applicable		ZF - NHR
T26A8.4		Alternative transcripts differ in UTR only	Not applicable		ZF - CCCH - 2 domains
T26C11.6	ceh-21	Alternative transcripts differ in UTR only	Not applicable		HD - CUT
T27B1.2		Alternative transcripts differ in UTR only	Not applicable		ZF - C2H2 - 3 fingers
T27B7.4	nhr-115	Alternative transcripts differ in UTR only	Not applicable		ZF - NHR
W03C9.7	mex-1	Alternative transcripts differ in UTR only	Not applicable		ZF - CCCH - 2 domains
W05E10.3	ceh-32	Alternative transcripts differ in UTR only	Not applicable		HD - SIX
Y17G7A.1	hmg-12	Alternative transcripts differ in UTR only	Not applicable		AT Hook x7
Y39A1C.3	cey-4	Alternative transcripts differ in UTR only	Not applicable		COLD BOX
Y48B6A.14	hmg-1.1	Alternative transcripts differ in UTR only	Not applicable		HMG box
Y49E10.14	pie-1	Alternative transcripts differ in UTR only	Not applicable		ZF - CCCH - 2 domains
Y53C10A.12	hsf-1	Alternative transcripts differ in UTR only	Not applicable		WH - HSF
Y75B8A.29		Alternative transcripts differ in UTR only	Not applicable		bZIP
ZK662.4	lin-15b	Alternative transcripts differ in UTR only	Not applicable		AT Hook x2, ZF - THAP
2L52.1		No alternative transcript	Not applicable		ZF - C2H2 - 1 finger
AC3.10		No alternative transcript	Not applicable		ZF - DHHC
AH6.5	mex-6	No alternative transcript	Not applicable		ZF - CCCH - 2 domains
B0019.2		No alternative transcript	Not applicable		AT Hook
B0250.4		No alternative transcript	Not applicable		ZF - C2H2 - 6 fingers
B0261.1		No alternative transcript	Not applicable		MYB
B0280.4	odd-1	No alternative transcript	Not applicable		ZF - C2H2 - 3 fingers
B0280.8	nhr-10	No alternative transcript	Not applicable		ZF - NHR
B0286.5	fkh-6	No alternative transcript	Not applicable		WH - Fork Head
B0336.1	wrm-1	No alternative transcript	Not applicable		UNKNOWN
B0336.3		No alternative transcript	Not applicable		ZF - CCCH
B0414.2	rnt-1	No alternative transcript	Not applicable		RNT
C01B12.2		No alternative transcript	Not applicable		SAND
C01F6.9		No alternative transcript	Not applicable		ZF - C2H2 - 1 finger
C01G12.1		No alternative transcript	Not applicable		MADF
C02B4.2	nhr-17	No alternative transcript	Not applicable		ZF - NHR
C02B8.4	hlh-8	No alternative transcript	Not applicable		bHLH
C02F12.5		No alternative transcript	Not applicable		HD
C02F5.12		No alternative transcript	Not applicable		ZF - C2H2 - 1 finger
C03B8.4	lin-13	No alternative transcript	Not applicable		ZF - C2H2 - 15 fingers
C03G6.10	nhr-148	No alternative transcript	Not applicable		ZF - NHR
C03G6.12	nhr-149	No alternative transcript	Not applicable		ZF - NHR
C03G6.8	nhr-147	No alternative transcript	Not applicable		ZF - NHR
C04F1.3	lim-7	No alternative transcript	Not applicable		HD - LIM
C04F5.5	srab-2	No alternative transcript	Not applicable		ZF - C2H2 - 1 finger
C04F5.9		No alternative transcript	Not applicable		ZF - C2H2 - 3 fingers
C04G2.7	egl-38	No alternative transcript	Not applicable		Paired Domain - FULL
C05D2.5	gak-1	No alternative transcript	Not applicable		AT Hook x2
C05G6.1	nhr-76	No alternative transcript	Not applicable		ZF - NHR
C06A5.4		No alternative transcript	Not applicable		MADF
C06B8.1	nhr-150	No alternative transcript	Not applicable		ZF - NHR
C06C6.4	nhr-63	No alternative transcript	Not applicable		ZF - NHR
C06E1.8		No alternative transcript	Not applicable		ZF - C2H2 - 2 fingers
C06E2.1		No alternative transcript	Not applicable		ZF - C2H2 - 1 finger
C07E3.5		No alternative transcript	Not applicable		HD
C07E3.6		No alternative transcript	Not applicable		HD - HOX
C08B11.3		No alternative transcript	Not applicable		ZF - C2H2 - 2 fingers, ARID/BRIGHT
C08C3.3	mab-5	No alternative transcript	Not applicable		HD - HOX
C08F8.8	nhr-67	No alternative transcript	Not applicable		ZF - NHR
C08G9.2		No alternative transcript	Not applicable		ZF - C2H2 - 2 fingers
C09F5.3		No alternative transcript	Not applicable		ZF - C2H2 - 6 fingers
C09G12.1		No alternative transcript	Not applicable		HD - PRD
C09G9.7		No alternative transcript	Not applicable		Paired Domain - NPAX
C10A4.8		No alternative transcript	Not applicable		ZF - C2H2 - 3 fingers
C10G8.6	ceh-34	No alternative transcript	Not applicable		HD - SIX
C10G8.7	ceh-33	No alternative transcript	Not applicable		HD - SIX
C12D12.5		No alternative transcript	Not applicable		HMG box
C12D5.2	nhr-152	No alternative transcript	Not applicable		ZF - NHR
C13C4.1	nhr-153	No alternative transcript	Not applicable		ZF - NHR
C13C4.2	nhr-154	No alternative transcript	Not applicable		ZF - NHR
C13C4.3	nhr-136	No alternative transcript	Not applicable		ZF - NHR
C13G5.1	ceh-16	No alternative transcript	Not applicable		HD - HOX
C14C6.4	nhr-155	No alternative transcript	Not applicable		ZF - NHR
C16A3.7		No alternative transcript	Not applicable		ZF - NF-X1 - 10 domains
C16C2.1	ceh-5	No alternative transcript	Not applicable		HD - NK
C17A2.1	nhr-257	No alternative transcript	Not applicable		ZF - NHR
C17A2.8	nhr-72	No alternative transcript	Not applicable		ZF - NHR
C17C3.10	hlh-27	No alternative transcript	Not applicable		bHLH
C17C3.7	hlh-25	No alternative transcript	Not applicable		bHLH
C17C3.8	hlh-26	No alternative transcript	Not applicable		bHLH - 2 domains
C17E4.6		No alternative transcript	Not applicable		YL1 TF
C17E7.1	nhr-156	No alternative transcript	Not applicable		ZF - NHR
C17E7.5	nhr-157	No alternative transcript	Not applicable		ZF - NHR
C17E7.6	nhr-158	No alternative transcript	Not applicable		ZF - NHR
C17E7.7	nhr-159	No alternative transcript	Not applicable		ZF - NHR
C17H12.9	ceh-48	No alternative transcript	Not applicable		HD - CUT
C18A3.8	hlh-14	No alternative transcript	Not applicable		bHLH
C18B12.3		No alternative transcript	Not applicable		HD - PRD
C24H11.3	tbx-38	No alternative transcript	Not applicable		T-box
C25A1.11	aha-1	No alternative transcript	Not applicable		bHLH
C25A1.2	fkh-10	No alternative transcript	Not applicable		WH - Fork Head
C25B8.6	nhr-120	No alternative transcript	Not applicable		ZF - NHR
C25E10.1	nhr-30	No alternative transcript	Not applicable		ZF - NHR
C25G4.4	tag-347	No alternative transcript	Not applicable		AT Hook, SAND
C26B2.4	nhr-258	No alternative transcript	Not applicable		ZF - NHR
C26E1.3		No alternative transcript	Not applicable		HD
C26E6.2		No alternative transcript	Not applicable		ZF - FLYWCH
C27A12.2		No alternative transcript	Not applicable		ZF - C2H2 - 6 fingers
C27A12.3	tag-146	No alternative transcript	Not applicable		ZF - C2H2 - 6 fingers
C27A12.5	ceh-2	No alternative transcript	Not applicable		HD - NK
C27B7.4		No alternative transcript	Not applicable		AT Hook
C27C12.2		No alternative transcript	Not applicable		ZF - C2H2 - 3 fingers
C27C12.6	dmd-4	No alternative transcript	Not applicable		ZF - DM
C27C7.3	nhr-74	No alternative transcript	Not applicable		ZF - NHR
C27C7.4	nhr-73	No alternative transcript	Not applicable		ZF - NHR
C28A5.4	ceh-43	No alternative transcript	Not applicable		HD - NK
C28C12.8	hlh-12	No alternative transcript	Not applicable		bHLH
C28D4.9	nhr-138	No alternative transcript	Not applicable		ZF - NHR
C28G1.4		No alternative transcript	Not applicable		ZF - C2H2 - 5 fingers
C29E6.5	nhr-43	No alternative transcript	Not applicable		ZF - NHR
C29F7.4	fkh-3	No alternative transcript	Not applicable		WH - Fork Head
C29F7.5	fkh-4	No alternative transcript	Not applicable		WH - Fork Head
C29G2.5	srt-58	No alternative transcript	Not applicable		ZF - NHR
C30G4.7		No alternative transcript	Not applicable		TSC-22/dip/bun
C32F10.5	hmg-3	No alternative transcript	Not applicable		HMG box
C32F10.6	nhr-2	No alternative transcript	Not applicable		ZF - NHR
C33A11.4		No alternative transcript	Not applicable		WH - ETS
C33D12.1	ceh-31	No alternative transcript	Not applicable		HD - NK
C33D12.7	ceh-30	No alternative transcript	Not applicable		HD - NK
C33D3.1	elt-2	No alternative transcript	Not applicable		ZF - GATA
C33G8.10	nhr-162	No alternative transcript	Not applicable		ZF - NHR
C33G8.12	nhr-163	No alternative transcript	Not applicable		ZF - NHR
C33G8.6	nhr-42	No alternative transcript	Not applicable		ZF - NHR
C33G8.7	nhr-161	No alternative transcript	Not applicable		ZF - NHR
C33G8.8	nhr-139	No alternative transcript	Not applicable		ZF - NHR
C33G8.9	nhr-140	No alternative transcript	Not applicable		ZF - NHR
C33H5.17		No alternative transcript	Not applicable		ZF - CCCH
C34C6.8	ceh-7	No alternative transcript	Not applicable		HD
C34D1.1		No alternative transcript	Not applicable		ZF - DM
C34D1.2		No alternative transcript	Not applicable		ZF - DM
C34D1.5		No alternative transcript	Not applicable		bZIP
C34E10.7	cnd-1	No alternative transcript	Not applicable		bHLH
C34F6.9		No alternative transcript	Not applicable		AT Hook
C34H3.2	odd-2	No alternative transcript	Not applicable		ZF - C2H2 - 3 fingers
C35C5.1	sdc-2	No alternative transcript	Not applicable		UNKNOWN
C35D6.4		No alternative transcript	Not applicable		ZF - CCCH - 2 domains
C36C9.2	tbx-31	No alternative transcript	Not applicable		T-box
C36F7.1	irx-1	No alternative transcript	Not applicable		HD - TALE
C37E2.4	ceh-36	No alternative transcript	Not applicable		HD - PRD
C37E2.5	ceh-37	No alternative transcript	Not applicable		HD - PRD
C37F5.1	lin-1	No alternative transcript	Not applicable		WH - ETS
C38C3.9	nhr-260	No alternative transcript	Not applicable		ZF - NHR
C38D4.3		No alternative transcript	Not applicable		AT Hook x2
C38D4.7		No alternative transcript	Not applicable		ZF - C2H2 - 1 finger
C39B10.6	elt-4	No alternative transcript	Not applicable		ZF - GATA
C39E6.4	mls-2	No alternative transcript	Not applicable		HD - NK
C40D2.4		No alternative transcript	Not applicable		HD - PRD
C40H5.5	ttx-3	No alternative transcript	Not applicable		HD - LIM
C41G6.5	nhr-164	No alternative transcript	Not applicable		ZF - NHR
C42D8.4	ets-5	No alternative transcript	Not applicable		WH - ETS
C43H6.7		No alternative transcript	Not applicable		ZF - DHHC
C43H6.8	hlh-15	No alternative transcript	Not applicable		bHLH
C44B9.4	athp-1	No alternative transcript	Not applicable		AT Hook x2
C44C10.8	hnd-1	No alternative transcript	Not applicable		bHLH
C44F1.2		No alternative transcript	Not applicable		AT Hook, SAND
C46E10.8		No alternative transcript	Not applicable		ZF - C2H2 - 1 finger
C46E10.9		No alternative transcript	Not applicable		ZF - C2H2 - 4 fingers
C46F11.3		No alternative transcript	Not applicable		MADF
C47F8.2	nhr-165	No alternative transcript	Not applicable		ZF - NHR
C47F8.8	nhr-81	No alternative transcript	Not applicable		ZF - NHR
C47G2.2	unc-130	No alternative transcript	Not applicable		WH - Fork Head
C48E7.11		No alternative transcript	Not applicable		bZIP
C48E7.3	lpd-2	No alternative transcript	Not applicable		bZIP
C49C3.5		No alternative transcript	Not applicable		HD - TALE
C49D10.2	nhr-166	No alternative transcript	Not applicable		ZF - NHR
C49D10.6	nhr-75	No alternative transcript	Not applicable		ZF - NHR
C49D10.9	nhr-261	No alternative transcript	Not applicable		ZF - NHR
C49F5.4	nhr-167	No alternative transcript	Not applicable		ZF - NHR
C50A2.4		No alternative transcript	Not applicable		WH - ETS
C50B6.8	nhr-168	No alternative transcript	Not applicable		ZF - NHR
C50H2.6		No alternative transcript	Not applicable		HD - NK
C52E12.6		No alternative transcript	Not applicable		ZF - C2H2 - 4 fingers
C53D5.4	ztf-3	No alternative transcript	Not applicable		ZF - C2H2 - 1 finger
C54C8.1	nhr-169	No alternative transcript	Not applicable		ZF - NHR
C54E10.5	nhr-170	No alternative transcript	Not applicable		ZF - NHR
C54F6.8	nhr-171	No alternative transcript	Not applicable		ZF - NHR
C54F6.9	nhr-172	No alternative transcript	Not applicable		ZF - NHR
C55C2.1		No alternative transcript	Not applicable		ZF - C2H2 - 2 fingers
C56E10.1	nhr-173	No alternative transcript	Not applicable		ZF - NHR
D1005.3		No alternative transcript	Not applicable		bZIP
D1007.1	ceh-17	No alternative transcript	Not applicable		HD - PRD
D1014.8	spr-1	No alternative transcript	Not applicable		MYB - 2 domains
D1081.2	unc-120	No alternative transcript	Not applicable		MADS box
D1081.8		No alternative transcript	Not applicable		MYB - 2 domains
D2030.7		No alternative transcript	Not applicable		ZF - C2H2 - 1 finger
DY3.3	hlh-16	No alternative transcript	Not applicable		bHLH
E02H1.7	nhr-19	No alternative transcript	Not applicable		ZF - NHR
E03H4.13	nhr-89	No alternative transcript	Not applicable		ZF - NHR
E03H4.6	nhr-174	No alternative transcript	Not applicable		ZF - NHR
F01D4.6	mec-3	No alternative transcript	Not applicable		HD - LIM
F07C3.10	nhr-36	No alternative transcript	Not applicable		ZF - NHR
F08C6.7	unc-98	No alternative transcript	Not applicable		ZF - C2H2 - 3 fingers
F09B12.2		No alternative transcript	Not applicable		ZF - DHHC
F09C6.8	nhr-262	No alternative transcript	Not applicable		ZF - NHR
F09C6.9	nhr-116	No alternative transcript	Not applicable		ZF - NHR
F09F3.10	nhr-175	No alternative transcript	Not applicable		ZF - NHR
F10B5.3		No alternative transcript	Not applicable		ZF - C2H2 - 4 fingers
F10C1.5	dmd-5	No alternative transcript	Not applicable		ZF - DM
F10E7.11		No alternative transcript	Not applicable		MYB
F11A10.2		No alternative transcript	Not applicable		ZF - C2H2 - 1 finger
F12E12.5		No alternative transcript	Not applicable		ZF - C2H2 - 7 fingers
F13A2.8	nhr-118	No alternative transcript	Not applicable		ZF - NHR
F13C5.2		No alternative transcript	Not applicable		AT Hook x3
F13G3.1	ztf-2	No alternative transcript	Not applicable		ZF - C2H2 - 3 fingers
F14A5.1	nhr-264	No alternative transcript	Not applicable		ZF - NHR
F14H3.11	nhr-176	No alternative transcript	Not applicable		ZF - NHR
F15E6.1		No alternative transcript	Not applicable		AT Hook x1
F16B12.6		No alternative transcript	Not applicable		AT Hook
F16B12.8		No alternative transcript	Not applicable		ZF - NHR
F16B4.1	nhr-177	No alternative transcript	Not applicable		ZF - NHR
F16B4.11	nhr-179	No alternative transcript	Not applicable		ZF - NHR
F16B4.9	nhr-178	No alternative transcript	Not applicable		ZF - NHR
F16H11.4	ceh-1	No alternative transcript	Not applicable		HD - NK
F16H11.5	nhr-45	No alternative transcript	Not applicable		ZF - NHR
F16H9.2	nhr-27	No alternative transcript	Not applicable		ZF - NHR
F17A2.5	ceh-40	No alternative transcript	Not applicable		HD - TALE
F17A9.3		No alternative transcript	Not applicable		bZIP
F17A9.6	ceh-49	No alternative transcript	Not applicable		HD - CUT
F17C11.1		No alternative transcript	Not applicable		bZIP
F19B10.9	tbx-18	No alternative transcript	Not applicable		T-box
F19F10.1		No alternative transcript	Not applicable		WH - ETS
F19F10.5		No alternative transcript	Not applicable		WH - ETS
F21A9.2		No alternative transcript	Not applicable		ZF - C2H2 - 2 fingers
F21D12.5		No alternative transcript	Not applicable		Paired Domain - NPAX
F21D5.9		No alternative transcript	Not applicable		ZF - C2H2 - 1 finger
F21G4.5		No alternative transcript	Not applicable		ZF - C2H2 - 1 finger
F22A3.5	ceh-60	No alternative transcript	Not applicable		HD -TALE
F23A7.6		No alternative transcript	Not applicable		ZF - C2H2 - 1 finger
F23C8.4		No alternative transcript	Not applicable		ZF - C2H2 - 1 finger
F23F1.1		No alternative transcript	Not applicable		CBF
F25D7.3	odd-3	No alternative transcript	Not applicable		ZF - C2H2 - 4 fingers
F25H8.6		No alternative transcript	Not applicable		ZF - BED
F26A1.2	fkh-5	No alternative transcript	Not applicable		WH - Fork Head
F26A10.2		No alternative transcript	Not applicable		ZF - C2H2 - 3 fingers
F26B1.7	let-381	No alternative transcript	Not applicable		WH - Fork Head
F26C11.2	unc-4	No alternative transcript	Not applicable		HD - PRD
F26F4.8		No alternative transcript	Not applicable		ZF - C2H2 - 6 fingers
F26H9.2		No alternative transcript	Not applicable		RPEL - 2 domains
F27E5.2	pax-3	No alternative transcript	Not applicable		HD - PRD, Paired Domian - FULL
F28C6.1		No alternative transcript	Not applicable		AP-2
F28C6.2		No alternative transcript	Not applicable		AP-2
F28F9.1	zag-1	No alternative transcript	Not applicable		ZF - C2H2 - 4 fingers, HD - ZFHD
F28H6.2		No alternative transcript	Not applicable		HD - POU
F31A3.2	hlh-28	No alternative transcript	Not applicable		bHLH - 2 domains
F31A3.4	hlh-29	No alternative transcript	Not applicable		bHLH - 2 domains
F31E3.1	ceh-20	No alternative transcript	Not applicable		HD - TALE
F31E8.3	tab-1	No alternative transcript	Not applicable		HD - NK
F31F4.12	nhr-180	No alternative transcript	Not applicable		ZF - NHR
F32A11.6	moe-3	No alternative transcript	Not applicable		ZF - CCCH - 2 domains
F33D11.12		No alternative transcript	Not applicable		ZF - DHHC
F33D11.4	ceh-12	No alternative transcript	Not applicable		HD - HOX
F33E11.1	nhr-15	No alternative transcript	Not applicable		ZF - NHR
F33H1.4		No alternative transcript	Not applicable		ZF - C2H2 - 1 finger, AT Hook x3
F34D10.5	lin-48	No alternative transcript	Not applicable		ZF - C2H2 - 4 fingers
F34D6.2		No alternative transcript	Not applicable		HD
F35E8.12	nhr-108	No alternative transcript	Not applicable		ZF - NHR
F35H8.3		No alternative transcript	Not applicable		ZF - C2H2 - 7 fingers
F36A4.14	nhr-78	No alternative transcript	Not applicable		ZF - NHR
F36D1.1		No alternative transcript	Not applicable		MADF
F36D3.2	nhr-54	No alternative transcript	Not applicable		ZF - NHR
F36F12.8		No alternative transcript	Not applicable		ZF - C2H2 - 2 fingers
F37A4.8	isw-1	No alternative transcript	Not applicable		AT Hook, MYB x2
F37B4.10		No alternative transcript	Not applicable		ZF - C2H2 - 1 finger
F37D6.6	tag-68	No alternative transcript	Not applicable		MH1
F37H8.1	lir-3	No alternative transcript	Not applicable		ZF - C2H2 - 1 finger
F38A5.13	dnj-11	No alternative transcript	Not applicable		MYB - 2 domains
F38C2.2	hlh-17	No alternative transcript	Not applicable		bHLH
F38C2.5		No alternative transcript	Not applicable		ZF - CCCH - 2 domains
F38C2.7		No alternative transcript	Not applicable		ZF - CCCH - 2 domains
F38C2.8		No alternative transcript	Not applicable		bHLH
F38H12.3	nhr-181	No alternative transcript	Not applicable		ZF - NHR
F39B2.1		No alternative transcript	Not applicable		ZF - C2H2 - 9 fingers
F40E10.2	sox-3	No alternative transcript	Not applicable		HMG box
F40G9.11	mxl-2	No alternative transcript	Not applicable		bHLH
F40G9.14		No alternative transcript	Not applicable		ZF - C2H2 - 1 finger
F40H3.4	fkh-8	No alternative transcript	Not applicable		WH - Fork Head
F40H6.4	tbx-11	No alternative transcript	Not applicable		T-box
F41B5.10	nhr-183	No alternative transcript	Not applicable		ZF - NHR
F41B5.9	nhr-182	No alternative transcript	Not applicable		ZF - NHR
F41D3.1	nhr-82	No alternative transcript	Not applicable		ZF - NHR
F41D3.3	nhr-265	No alternative transcript	Not applicable		ZF - NHR
F42G2.6		No alternative transcript	Not applicable		HD
F43G9.11	ces-1	No alternative transcript	Not applicable		ZF - C2H2 - 4 fingers
F44A2.4	nhr-39	No alternative transcript	Not applicable		ZF - NHR
F44B9.6	lin-36	No alternative transcript	Not applicable		ZF - C2H2 - 1 finger, ZF - THAP
F44C4.2	nhr-37	No alternative transcript	Not applicable		ZF - NHR
F44C8.10	nhr-126	No alternative transcript	Not applicable		ZF - NHR
F44C8.11	nhr-96	No alternative transcript	Not applicable		ZF - NHR
F44C8.3	nhr-18	No alternative transcript	Not applicable		ZF - NHR
F44C8.4	nhr-103	No alternative transcript	Not applicable		ZF - NHR
F44C8.6	nhr-56	No alternative transcript	Not applicable		ZF - NHR
F44C8.8	nhr-133	No alternative transcript	Not applicable		ZF - NHR
F44D12.10		No alternative transcript	Not applicable		ZF - C2H2 - 1 finger
F44E7.8	nhr-142	No alternative transcript	Not applicable		ZF - NHR
F44G3.9	nhr-111	No alternative transcript	Not applicable		ZF - NHR
F45B8.4	pag-3	No alternative transcript	Not applicable		ZF - C2H2 - 5 fingers
F45C12.1		No alternative transcript	Not applicable		ZF - C2H2 - 1 finger
F45C12.2		No alternative transcript	Not applicable		HD
F45C12.3		No alternative transcript	Not applicable		HD
F45E4.9	hmg-5	No alternative transcript	Not applicable		HMG box - 2 domains
F45E6.2	atf-6	No alternative transcript	Not applicable		bZIP
F45H11.4	mgl-2	No alternative transcript	Not applicable		bZIP
F46C8.5	ceh-14	No alternative transcript	Not applicable		HD - LIM
F46F3.1	ceh-27	No alternative transcript	Not applicable		HD - NK
F46G10.6	mxl-3	No alternative transcript	Not applicable		bHLH
F47C10.1	nhr-185	No alternative transcript	Not applicable		ZF - NHR
F47C10.3	nhr-186	No alternative transcript	Not applicable		ZF - NHR
F47C10.4	nhr-187	No alternative transcript	Not applicable		ZF - NHR
F47C10.7	nhr-188	No alternative transcript	Not applicable		ZF - NHR
F47C10.8	nhr-189	No alternative transcript	Not applicable		ZF - NHR
F47E1.3		No alternative transcript	Not applicable		ZF - C2H2 - 3 fingers
F47G4.6		No alternative transcript	Not applicable		HMG box
F47H4.1		No alternative transcript	Not applicable		ZF - C2H2 - 2 fingers
F48B9.5		No alternative transcript	Not applicable		Paired Domain - NPAX
F48D6.3	hlh-13	No alternative transcript	Not applicable		bHLH
F48G7.11	nhr-190	No alternative transcript	Not applicable		ZF - NHR
F48G7.3	nhr-83	No alternative transcript	Not applicable		ZF - NHR
F49E10.5		No alternative transcript	Not applicable		ZF - THAP
F49E12.6		No alternative transcript	Not applicable		WH - TDP - 2 domains
F49E8.2		No alternative transcript	Not applicable		ZF - C2H2 - 1 finger
F52B5.7		No alternative transcript	Not applicable		ZF - C2H2 - 1 finger
F52E1.1	pos-1	No alternative transcript	Not applicable		ZF - CCCH - 2 domains
F52E10.1	sdc-1	No alternative transcript	Not applicable		ZF - C2H2 - 2 fingers
F52E4.8		No alternative transcript	Not applicable		ZF - C2H2 - 2 fingers
F52F12.4	lsl-1	No alternative transcript	Not applicable		ZF - C2H2 - 5 fingers
F52F12.6	ekl-2	No alternative transcript	Not applicable		ZF - C2HC 2 fingers
F53A2.5	dro-1	No alternative transcript	Not applicable		CBF
F53B2.6	ham-1	No alternative transcript	Not applicable		WH
F53B3.1		No alternative transcript	Not applicable		ZF - C2H2 - 6 fingers
F53B7.2		No alternative transcript	Not applicable		ZF - C2H2 - 1 finger
F53F8.1		No alternative transcript	Not applicable		ZF - C2H2 - 3 fingers
F53H4.5		No alternative transcript	Not applicable		SAND
F54A5.1		No alternative transcript	Not applicable		HD - HNF
F54C4.3		No alternative transcript	Not applicable		ZF - C2H2 - 3 fingers, AT Hook
F54D1.4	nhr-7	No alternative transcript	Not applicable		ZF - NHR
F54F2.9		No alternative transcript	Not applicable		MYB - 2 domains
F55B11.4		No alternative transcript	Not applicable		ZF - C2H2 - 1 finger
F55B12.1	ceh-24	No alternative transcript	Not applicable		HD - NK
F55D12.3	nhr-191	No alternative transcript	Not applicable		ZF - NHR
F56A12.1	ceh-35	No alternative transcript	Not applicable		HD - SIX
F56D1.1		No alternative transcript	Not applicable		ZF - C2H2 - 4 fingers
F56E3.4	fax-1	No alternative transcript	Not applicable		ZF - NHR
F56H1.2	nhr-266	No alternative transcript	Not applicable		ZF - NHR
F57A10.5	nhr-60	No alternative transcript	Not applicable		ZF - NHR
F57A10.6		No alternative transcript	Not applicable		ZF - NHR
F57A8.5	nhr-192	No alternative transcript	Not applicable		ZF - NHR
F57C12.3	hlh-19	No alternative transcript	Not applicable		bHLH
F57G4.6		No alternative transcript	Not applicable		MADF
F57G8.6	nhr-193	No alternative transcript	Not applicable		ZF - NHR
F58E10.2	end-1	No alternative transcript	Not applicable		ZF - GATA
F58E10.5	end-3	No alternative transcript	Not applicable		ZF - GATA
F58E6.10	unc-42	No alternative transcript	Not applicable		HD - PRD
F59B10.1	pqn-47	No alternative transcript	Not applicable		p53
F59C6.2		No alternative transcript	Not applicable		ZF - DHHC
F59E11.10	nhr-195	No alternative transcript	Not applicable		ZF - NHR
F59E11.11	nhr-143	No alternative transcript	Not applicable		ZF - NHR
F59H6.6		No alternative transcript	Not applicable		HD
H01A20.1	nhr-3	No alternative transcript	Not applicable		ZF - NHR
H12C20.3	nhr-68	No alternative transcript	Not applicable		ZF - NHR
H14A12.4	mls-1	No alternative transcript	Not applicable		T-box
H16D19.3		No alternative transcript	Not applicable		ZF - C2H2 - 4 fingers
H20J04.2		No alternative transcript	Not applicable		AT Hook
H20J04.3		No alternative transcript	Not applicable		MADF - 2 domains
H21P03.1	mbf-1	No alternative transcript	Not applicable		HTH
H22D14.1	nhr-267	No alternative transcript	Not applicable		ZF - NHR
H32C10.3		No alternative transcript	Not applicable		ZF - DHHC
K01H12.3	nhr-38	No alternative transcript	Not applicable		ZF - NHR
K02B12.1	ceh-6	No alternative transcript	Not applicable		HD - POU
K02B9.4	elt-3	No alternative transcript	Not applicable		ZF - GATA
K02D7.2		No alternative transcript	Not applicable		ZF - C2H2 - 4 fingers
K02G10.1		No alternative transcript	Not applicable		ZF - DHHC
K03A11.3	ceh-28	No alternative transcript	Not applicable		HD - NK
K03E6.1	lim-6	No alternative transcript	Not applicable		HD - LIM
K04C2.6	med-2	No alternative transcript	Not applicable		ZF - GATA
K05C4.6	hmp-2	No alternative transcript	Not applicable		UNKNOWN
K05F1.5		No alternative transcript	Not applicable		ZF - C2H2 - 1 finger
K06A1.1		No alternative transcript	Not applicable		AP-2
K06B4.1	nhr-51	No alternative transcript	Not applicable		ZF - NHR
K06B4.10	nhr-199	No alternative transcript	Not applicable		ZF - NHR
K06B4.11	nhr-53	No alternative transcript	Not applicable		ZF - NHR
K06B4.2	nhr-52	No alternative transcript	Not applicable		ZF - NHR
K06B4.5	nhr-196	No alternative transcript	Not applicable		ZF - NHR
K06B4.6	nhr-268	No alternative transcript	Not applicable		ZF - NHR
K06B4.7	nhr-197	No alternative transcript	Not applicable		ZF - NHR
K06B4.8	nhr-198	No alternative transcript	Not applicable		ZF - NHR
K06B9.5	pax-2	No alternative transcript	Not applicable		Paired Domain - FULL
K07C11.1	pax-1	No alternative transcript	Not applicable		Paired Domain - FULL
K08F8.2	atf-2	No alternative transcript	Not applicable		bZIP - 2 domains
K08H2.8	nhr-32	No alternative transcript	Not applicable		ZF - NHR
K09A11.1		No alternative transcript	Not applicable		ZF - BED
K09H9.7		No alternative transcript	Not applicable		ZF - C2H2 - 2 fingers
K10B3.5		No alternative transcript	Not applicable		ZF - C2H2 - 2 fingers
K10D2.3		No alternative transcript	Not applicable		ZF - C2H2 - 1 finger
K10G6.1	lin-31	No alternative transcript	Not applicable		WH - Fork Head
K10G6.3	sea-2	No alternative transcript	Not applicable		ZF - C2H2 - 1 finger
K11D12.12		No alternative transcript	Not applicable		ZF - C2H2 - 1 finger
K11H3.4		No alternative transcript	Not applicable		ZF - C2H2 - 1 finger
K12H4.1	ceh-26	No alternative transcript	Not applicable		HD - PROX
K12H6.1	nhr-119	No alternative transcript	Not applicable		ZF - NHR
K12H6.12		No alternative transcript	Not applicable		ZF - C2H2 - 1 finger
M02H5.1	nhr-99	No alternative transcript	Not applicable		ZF - NHR
M02H5.3	nhr-201	No alternative transcript	Not applicable		ZF - NHR
M02H5.4	nhr-202	No alternative transcript	Not applicable		ZF - NHR
M02H5.5	nhr-203	No alternative transcript	Not applicable		ZF - NHR
M02H5.6	nhr-98	No alternative transcript	Not applicable		ZF - NHR
M02H5.7	nhr-123	No alternative transcript	Not applicable		ZF - NHR
M04B2.1	mep-1	No alternative transcript	Not applicable		ZF - C2H2 - 5 fingers
M142.4	vab-7	No alternative transcript	Not applicable		HD - HOX
M163.2		No alternative transcript	Not applicable		ZF - C2H2 - 1 finger
M18.8		No alternative transcript	Not applicable		ZF - DHHC
M6.3	pha-2	No alternative transcript	Not applicable		HD - NK
R02C2.4	nhr-204	No alternative transcript	Not applicable		ZF - NHR
R02D1.1	nhr-125	No alternative transcript	Not applicable		ZF - NHR
R02D3.7		No alternative transcript	Not applicable		ZF - C2H2 - 1 finger
R03E1.4		No alternative transcript	Not applicable		HD
R04A9.5		No alternative transcript	Not applicable		HD - 2 domains
R04B5.3	nhr-205	No alternative transcript	Not applicable		ZF - NHR
R05D11.1	smad-1	No alternative transcript	Not applicable		MH1
R05D3.3		No alternative transcript	Not applicable		ZF - C2H2 - 1 finger
R06F6.6		No alternative transcript	Not applicable		HD - HOX
R07B1.1	vab-15	No alternative transcript	Not applicable		HD - NK
R07B7.13	nhr-206	No alternative transcript	Not applicable		ZF - NHR
R07B7.14	nhr-207	No alternative transcript	Not applicable		ZF - NHR
R07B7.15	nhr-208	No alternative transcript	Not applicable		ZF - NHR
R07B7.16	nhr-209	No alternative transcript	Not applicable		ZF - NHR
R07E5.5		No alternative transcript	Not applicable		ZF - C2H2 - 1 finger
R07H5.10		No alternative transcript	Not applicable		bZIP
R08B4.2		No alternative transcript	Not applicable		HD - PRD
R08H2.9	nhr-269	No alternative transcript	Not applicable		ZF - NHR
R10D12.2	dpr-1	No alternative transcript	Not applicable		ZF - NHR
R10E4.11		No alternative transcript	Not applicable		ZF - C2H2 - 2 fingers
R11G11.1	nhr-132	No alternative transcript	Not applicable		ZF - NHR
R11G11.12	nhr-210	No alternative transcript	Not applicable		ZF - NHR
R13.1		No alternative transcript	Not applicable		ZF - MIZ
R13.2		No alternative transcript	Not applicable		Paired Domain - NPAX
R13A5.5	ceh-13	No alternative transcript	Not applicable		HD - HOX
R13D11.8	nhr-270	No alternative transcript	Not applicable		ZF - NHR
R13F6.5		No alternative transcript	Not applicable		ZF - DHHC
R144.3		No alternative transcript	Not applicable		ZF - C2H2 - 2 fingers
R151.8		No alternative transcript	Not applicable		MYB
T01C1.3		No alternative transcript	Not applicable		HTH
T01D3.2		No alternative transcript	Not applicable		bHLH
T01E8.2	ref-1	No alternative transcript	Not applicable		bHLH - 2 domains
T01G6.2	nhr-131	No alternative transcript	Not applicable		ZF - NHR
T01G6.4	nhr-106	No alternative transcript	Not applicable		ZF - NHR
T01G6.5	nhr-211	No alternative transcript	Not applicable		ZF - NHR
T01G6.7	nhr-55	No alternative transcript	Not applicable		ZF - NHR
T01G6.8	nhr-130	No alternative transcript	Not applicable		ZF - NHR
T03E6.3	nhr-271	No alternative transcript	Not applicable		ZF - NHR
T03F6.2	dnj-17	No alternative transcript	Not applicable		ZF - C2H2 - 2 fingers
T04C10.4	atf-5	No alternative transcript	Not applicable		bZIP
T04D1.4		No alternative transcript	Not applicable		MYB
T04G9.1		No alternative transcript	Not applicable		AT Hook
T05B4.2	nhr-57	No alternative transcript	Not applicable		ZF - NHR
T05G11.1		No alternative transcript	Not applicable		ZF - C2H2 - 6 fingers
T05G5.2	hlh-4	No alternative transcript	Not applicable		bHLH
T06C12.13	nhr-213	No alternative transcript	Not applicable		ZF - NHR
T06C12.6	nhr-102	No alternative transcript	Not applicable		ZF - NHR
T06C12.7	nhr-84	No alternative transcript	Not applicable		ZF - NHR
T07C12.11		No alternative transcript	Not applicable		MADF
T07C4.2	tbx-8	No alternative transcript	Not applicable		T-box
T07C4.6	tbx-9	No alternative transcript	Not applicable		T-box
T07C5.2	nhr-272	No alternative transcript	Not applicable		ZF - NHR
T07C5.4	nhr-215	No alternative transcript	Not applicable		ZF - NHR
T07C5.5	nhr-26	No alternative transcript	Not applicable		ZF - NHR
T07D10.3		No alternative transcript	Not applicable		ZF - C2H2 - 4 fingers
T07F8.4		No alternative transcript	Not applicable		MYB
T07G12.10	zim-2	No alternative transcript	Not applicable		ZF - C2H2 - 1 finger
T07G12.11	zim-3	No alternative transcript	Not applicable		ZF - C2H2 - 1 finger
T07G12.12	him-8	No alternative transcript	Not applicable		ZF - C2H2 - 1 finger
T08D10.1	tag-295	No alternative transcript	Not applicable		CBF
T08G5.7		No alternative transcript	Not applicable		ZF - C2H2 - 1 finger
T08H4.3	ast-1	No alternative transcript	Not applicable		WH - ETS
T09D3.4	nhr-216	No alternative transcript	Not applicable		ZF - NHR
T09E11.2	nhr-217	No alternative transcript	Not applicable		ZF - NHR
T09F3.1		No alternative transcript	Not applicable		ZF - C2H2 - 1 finger
T10B11.3	ztf-4	No alternative transcript	Not applicable		ZF - C2H2 - 1 finger
T10D4.6		No alternative transcript	Not applicable		AT Hook
T10G3.5	eea-1	No alternative transcript	Not applicable		ZF - C2H2 - 1 finger
T11A5.1		No alternative transcript	Not applicable		AT Hook
T12C9.1	nhr-273	No alternative transcript	Not applicable		ZF - NHR
T12C9.6	nhr-16	No alternative transcript	Not applicable		ZF - NHR
T12D8.1	tag-350	No alternative transcript	Not applicable		AT Hook
T13C5.4		No alternative transcript	Not applicable		HD
T13F3.2	nhr-218	No alternative transcript	Not applicable		ZF - NHR
T13F3.3	nhr-127	No alternative transcript	Not applicable		ZF - NHR
T14F9.5	lin-32	No alternative transcript	Not applicable		bHLH
T15D6.6	nhr-77	No alternative transcript	Not applicable		ZF - NHR
T15H9.3	hlh-6	No alternative transcript	Not applicable		bHLH
T18D3.2	odr-7	No alternative transcript	Not applicable		ZF - NHR
T19A5.4	nhr-44	No alternative transcript	Not applicable		ZF - NHR
T19A5.5	nhr-219	No alternative transcript	Not applicable		ZF - NHR - 2 domains
T19B10.11	mxl-1	No alternative transcript	Not applicable		bHLH
T19H12.8	nhr-220	No alternative transcript	Not applicable		ZF - NHR
T20B12.8	hmg-4	No alternative transcript	Not applicable		HMG box
T20F7.1		No alternative transcript	Not applicable		ZF - C2H2 - 2 fingers
T20H4.2		No alternative transcript	Not applicable		ZF - C2H2 - 2 fingers
T22C8.3		No alternative transcript	Not applicable		ZF - C2H2 - 1 finger
T22C8.4		No alternative transcript	Not applicable		ZF - C2H2 - 1 finger
T22C8.5		No alternative transcript	Not applicable		ZF - C2H2 - 3 fingers
T22E7.2		No alternative transcript	Not applicable		ZF - DHHC
T22H9.4		No alternative transcript	Not applicable		ZF - DM - 2 domains
T23D8.8	cfi-1	No alternative transcript	Not applicable		ARID/BRIGHT
T23F11.4		No alternative transcript	Not applicable		ZF - C2H2 - 1 finger
T23G5.6		No alternative transcript	Not applicable		AT Hook
T23G7.1	dpl-1	No alternative transcript	Not applicable		WH - TDP
T24A6.11	nhr-222	No alternative transcript	Not applicable		ZF - NHR
T24A6.8	nhr-221	No alternative transcript	Not applicable		ZF - NHR
T24B8.6	hlh-3	No alternative transcript	Not applicable		bHLH
T24C4.7		No alternative transcript	Not applicable		ZF - C2H2 - 1 finger
T24D3.1	med-1	No alternative transcript	Not applicable		ZF - GATA
T26A5.8		No alternative transcript	Not applicable		CBF
T26C11.1	tbx-41	No alternative transcript	Not applicable		T-box
T26C11.5	ceh-41	No alternative transcript	Not applicable		HD - CUT
T26C11.7	ceh-39	No alternative transcript	Not applicable		HD - CUT
T26E4.11	srw-49	No alternative transcript	Not applicable		ZF - NHR
T26E4.16		No alternative transcript	Not applicable		ZF - NHR
T26E4.8	nhr-223	No alternative transcript	Not applicable		ZF - NHR
T26H2.9	nhr-79	No alternative transcript	Not applicable		ZF - NHR
T27A1.6	mab-9	No alternative transcript	Not applicable		T-box
T27A8.2		No alternative transcript	Not applicable		WH - Fork Head
T27B7.1	nhr-59	No alternative transcript	Not applicable		ZF - NHR
T27B7.2	nhr-225	No alternative transcript	Not applicable		ZF - NHR
T27B7.3	nhr-226	No alternative transcript	Not applicable		ZF - NHR
T27B7.5	nhr-227	No alternative transcript	Not applicable		ZF - NHR
T27F2.4		No alternative transcript	Not applicable		bZIP
T28D9.9		No alternative transcript	Not applicable		WH
VC5.5	nhr-135	No alternative transcript	Not applicable		ZF - NHR - 2 domains
W02A2.7	mex-5	No alternative transcript	Not applicable		ZF - CCCH - 2 domains
W02D7.6		No alternative transcript	Not applicable		ZF - C2H2 - 3 fingers
W02D9.3		No alternative transcript	Not applicable		HMG box
W02H5.7	sknr-1	No alternative transcript	Not applicable		bZIP
W03A3.1	ceh-10	No alternative transcript	Not applicable		HD - PRD
W04B5.2		No alternative transcript	Not applicable		ZF - C2H2 - 1 finger
W04D2.4		No alternative transcript	Not applicable		ZF - C2H2 - 1 finger
W05B10.2		No alternative transcript	Not applicable		ZF - CCCH
W06H12.1	ztf-6	No alternative transcript	Not applicable		ZF - C2H2 - 2 fingers
W07G1.3	zip-3	No alternative transcript	Not applicable		bZIP
W08E12.1		No alternative transcript	Not applicable		bZIP
W10C8.2	pop-1	No alternative transcript	Not applicable		HMG box
W10D5.1	mef-2	No alternative transcript	Not applicable		MADS box
W10D9.4		No alternative transcript	Not applicable		CBF
Y102A5C.18	efl-1	No alternative transcript	Not applicable		WH - TDP
Y104H12A.1	nhr-41	No alternative transcript	Not applicable		ZF - NHR
Y105C5A.15		No alternative transcript	Not applicable		ZF - BED
Y105C5B.29		No alternative transcript	Not applicable		bHLH
Y106G6H.4		No alternative transcript	Not applicable		MADF
Y113G7B.23	psa-1	No alternative transcript	Not applicable		MYB
Y116A8C.17		No alternative transcript	Not applicable		ZF - CCCH - 2 domains
Y116A8C.18	nhr-229	No alternative transcript	Not applicable		ZF - NHR
Y116A8C.19		No alternative transcript	Not applicable		ZF - CCCH - 2 domains
Y116A8C.20		No alternative transcript	Not applicable		ZF - CCCH - 2 domains
Y116A8C.22		No alternative transcript	Not applicable		AT Hook x5
Y116A8C.35	uaf-2	No alternative transcript	Not applicable		ZF - CCCH
Y11D7A.13		No alternative transcript	Not applicable		ZF - FLYWCH
Y16B4A.1	unc-3	No alternative transcript	Not applicable		IPT/TIG
Y17D7A.1	nhr-230	No alternative transcript	Not applicable		ZF - NHR
Y17D7B.1	nhr-231	No alternative transcript	Not applicable		ZF - NHR
Y17G7B.22		No alternative transcript	Not applicable		ZF - C2H2 - 2 fingers
Y18D10A.1		No alternative transcript	Not applicable		AT Hook x2
Y22D7AL.16		No alternative transcript	Not applicable		ZF - C2H2 - 2 fingers
Y22F5A.1	nhr-232	No alternative transcript	Not applicable		ZF - NHR
Y32B12B.6	tag-122	No alternative transcript	Not applicable		ZF - NHR
Y37F4.6		No alternative transcript	Not applicable		ZF - C2H2 - 1 finger
Y38E10A.18	nhr-234	No alternative transcript	Not applicable		ZF - NHR
Y38H8A.5		No alternative transcript	Not applicable		ZF - C2H2 - 5 fingers
Y39A1A.5	rabx-5	No alternative transcript	Not applicable		ZF - A20
Y39A3CR.6		No alternative transcript	Not applicable		bHLH
Y39B6A.46		No alternative transcript	Not applicable		ZF - C2H2 - 3 fingers
Y39B6A.47	nhr-145	No alternative transcript	Not applicable		ZF - NHR
Y39E4B.2		No alternative transcript	Not applicable		AT Hook
Y39E4B.7		No alternative transcript	Not applicable		ZF - DHHC
Y40B10A.8	nhr-86	No alternative transcript	Not applicable		ZF - NHR
Y40B1A.4		No alternative transcript	Not applicable		ZF - C2H2 - 3 fingers
Y41D4B.21	nhr-274	No alternative transcript	Not applicable		ZF - NHR
Y41D4B.26	nhr-146	No alternative transcript	Not applicable		ZF - NHR
Y41D4B.7	nhr-87	No alternative transcript	Not applicable		ZF - NHR
Y41D4B.8	nhr-92	No alternative transcript	Not applicable		ZF - NHR
Y41D4B.9	nhr-122	No alternative transcript	Not applicable		ZF - NHR
Y42H9AR.3	ztf-5	No alternative transcript	Not applicable		ZF - C2H2 - 1 finger
Y43F8C.10	dmd-3	No alternative transcript	Not applicable		ZF - DM
Y46H3D.6	nhr-237	No alternative transcript	Not applicable		ZF - NHR
Y46H3D.7	nhr-238	No alternative transcript	Not applicable		ZF - NHR
Y47D3A.10	tbx-34	No alternative transcript	Not applicable		T-box
Y47D3A.12	tbx-37	No alternative transcript	Not applicable		T-box
Y47D3B.7	sbp-1	No alternative transcript	Not applicable		bHLH
Y47D3B.9		No alternative transcript	Not applicable		ZF - BED
Y47H9C.2		No alternative transcript	Not applicable		ZF - DHHC
Y48A6C.1		No alternative transcript	Not applicable		ZF - C2H2 - 1 finger
Y48A6C.3		No alternative transcript	Not applicable		ZF - C2H2 - 1 finger
Y48C3A.12		No alternative transcript	Not applicable		TSC-22/dip/bun
Y48C3A.4		No alternative transcript	Not applicable		ZF - C2H2 - 1 finger
Y48E1B.7		No alternative transcript	Not applicable		ZF - C2H2 - 1 finger
Y48G8AL.10		No alternative transcript	Not applicable		ZF - C2H2 - 12 fingers
Y48G8AL.9		No alternative transcript	Not applicable		ZF - C2H2 - 2 fingers
Y48G8AR.1	grh-1	No alternative transcript	Not applicable		CP2
Y48G9A.11		No alternative transcript	Not applicable		ZF - C2H2 - 2 fingers
Y51A2D.17	nhr-70	No alternative transcript	Not applicable		ZF - NHR
Y51H1A.6		No alternative transcript	Not applicable		ZF - C2H2 - 1 finger
Y51H4A.19		No alternative transcript	Not applicable		STAT
Y51H4A.4		No alternative transcript	Not applicable		bZIP
Y52B11A.9		No alternative transcript	Not applicable		ZF - C2H2 - 1 finger
Y53C10A.3		No alternative transcript	Not applicable		WH - HSF - 2 domains
Y53C12C.1		No alternative transcript	Not applicable		HD - PRD, Paired Domian - CPAX
Y53F4B.3		No alternative transcript	Not applicable		CBF
Y53F4B.5		No alternative transcript	Not applicable		ZF - C2H2 - 1 finger
Y53G8AR.9		No alternative transcript	Not applicable		ZF - CCCH - 2 domains
Y53H1A.5		No alternative transcript	Not applicable		CBF
Y54E10BR.8		No alternative transcript	Not applicable		ZF - C2H2 - 6 fingers
Y54F10AM.1	nhr-239	No alternative transcript	Not applicable		ZF - NHR
Y54G2A.1	lin-22	No alternative transcript	Not applicable		bHLH
Y54G2A.20		No alternative transcript	Not applicable		ZF - C2H2 - 1 finger
Y55F3AM.14		No alternative transcript	Not applicable		ZF - C2H2 - 9 fingers
Y56A3A.18		No alternative transcript	Not applicable		ZF - C2H2 - 1 finger
Y56A3A.28		No alternative transcript	Not applicable		ZF - C2H2 - 2 fingers
Y57A10A.31		No alternative transcript	Not applicable		ZF - C2H2 - 1 finger
Y57G11C.25		No alternative transcript	Not applicable		ZF - CCCH - 2 domains
Y59A8B.13		No alternative transcript	Not applicable		ZF - C2H2 - 3 fingers
Y59E9AR.3	tbx-30	No alternative transcript	Not applicable		T-box
Y59E9AR.5		No alternative transcript	Not applicable		T-box
Y5F2A.4		No alternative transcript	Not applicable		ZF - C2H2 - 5 fingers
Y5H2A.2	nhr-275	No alternative transcript	Not applicable		ZF - NHR
Y60A9.2		No alternative transcript	Not applicable		ZF - CCCH
Y60A9.3		No alternative transcript	Not applicable		ZF - CCCH - 2 domains
Y62E10A.17		No alternative transcript	Not applicable		AP-2
Y65B4BR.9	ceh-9	No alternative transcript	Not applicable		HD - NK
Y66A7A.5		No alternative transcript	Not applicable		HD - 2 domains
Y66A7A.8	tbx-33	No alternative transcript	Not applicable		T-box
Y66D12A.12		No alternative transcript	Not applicable		ZF - C2H2 - 2 fingers
Y67D8A.3		No alternative transcript	Not applicable		ZF - DM
Y67H2A.10		No alternative transcript	Not applicable		ZF - C2H2 - 3 fingers
Y69A2AR.26	nhr-242	No alternative transcript	Not applicable		ZF - NHR
Y69A2AR.29	ngn-1	No alternative transcript	Not applicable		bHLH
Y69H2.8	nhr-241	No alternative transcript	Not applicable		ZF - NHR
Y6G8.3		No alternative transcript	Not applicable		ZF - C2H2 - 2 fingers
Y71A12B.8		No alternative transcript	Not applicable		ZF - C2H2 - 2 fingers
Y71A12C.1	nhr-276	No alternative transcript	Not applicable		ZF - NHR
Y71H2AM.17		No alternative transcript	Not applicable		HMG box
Y73B3A.5		No alternative transcript	Not applicable		WH
Y73F8A.16	tbx-39	No alternative transcript	Not applicable		T-box
Y73F8A.17	tbx-40	No alternative transcript	Not applicable		T-box
Y73F8A.21	nhr-5	No alternative transcript	Not applicable		ZF - NHR
Y73F8A.33		No alternative transcript	Not applicable		ZF - C2H2 - 3 fingers
Y75B8A.1	php-3	No alternative transcript	Not applicable		HD - HOX
Y75B8A.2	nob-1	No alternative transcript	Not applicable		HD - HOX
Y80D3A.3		No alternative transcript	Not applicable		HD - HOX
Y80D3A.4	nhr-243	No alternative transcript	Not applicable		ZF - NHR
Y82E9BR.1		No alternative transcript	Not applicable		ZF - C2H2 - 2 fingers
Y87G2A.3		No alternative transcript	Not applicable		ZF - C2H2 - 1 finger
Y94H6A.1	nhr-277	No alternative transcript	Not applicable		ZF - NHR
Y95B8A.7		No alternative transcript	Not applicable		ZF - C2H2 - 2 fingers
ZC123.3		No alternative transcript	Not applicable		ZF - C2H2 - 9 fingers, HD - 3 domains
ZC204.2		No alternative transcript	Not applicable		HD - HOX - 2 domains
ZC247.3	lin-11	No alternative transcript	Not applicable		HD - LIM
ZC328.2		No alternative transcript	Not applicable		ZF - C2H2 - 3 fingers
ZC376.4		No alternative transcript	Not applicable		HD
ZC395.8		No alternative transcript	Not applicable		ZF - C2H2 - 3 fingers
ZC416.1		No alternative transcript	Not applicable		MADF
ZC513.6	oma-2	No alternative transcript	Not applicable		ZF - CCCH - 2 domains
ZC64.4	lim-4	No alternative transcript	Not applicable		HD - LIM
ZK1025.10	nhr-245	No alternative transcript	Not applicable		ZF - NHR
ZK1025.9	nhr-113	No alternative transcript	Not applicable		ZF - NHR
ZK1037.4	nhr-246	No alternative transcript	Not applicable		ZF - NHR
ZK1037.5	nhr-247	No alternative transcript	Not applicable		ZF - NHR
ZK1067.2		No alternative transcript	Not applicable		ZF - NF-X1 - 2 domains
ZK177.10	tbx-35	No alternative transcript	Not applicable		T-box
ZK177.3		No alternative transcript	Not applicable		ZF - C2H2 - 1 finger
ZK185.1		No alternative transcript	Not applicable		ZF - C2H2 - 1 finger
ZK218.6	nhr-248	No alternative transcript	Not applicable		ZF - NHR
ZK265.4	ceh-8	No alternative transcript	Not applicable		HD - PRD - 2 domains
ZK328.8	tbx-7	No alternative transcript	Not applicable		T-box
ZK337.2		No alternative transcript	Not applicable		ZF - C2H2 - 4 fingers
ZK370.2	sma-2	No alternative transcript	Not applicable		MH1
ZK380.1	tbx-32	No alternative transcript	Not applicable		T-box
ZK418.1	nhr-9	No alternative transcript	Not applicable		ZF - NHR
ZK455.6	nhr-33	No alternative transcript	Not applicable		ZF - NHR
ZK488.1	nhr-250	No alternative transcript	Not applicable		ZF - NHR
ZK488.2	nhr-90	No alternative transcript	Not applicable		ZF - NHR
ZK488.4	nhr-251	No alternative transcript	Not applicable		ZF - NHR
ZK546.5		No alternative transcript	Not applicable		ZF - C2H2 - 3 fingers
ZK593.4	rbr-2	No alternative transcript	Not applicable		ARID/BRIGHT
ZK6.1	nhr-278	No alternative transcript	Not applicable		ZF - NHR
ZK6.2	nhr-252	No alternative transcript	Not applicable		ZF - NHR
ZK6.4	nhr-253	No alternative transcript	Not applicable		ZF - NHR
ZK6.5	nhr-254	No alternative transcript	Not applicable		ZF - NHR
ZK643.8	grl-25	No alternative transcript	Not applicable		WT1 - 2 domains
ZK652.5	ceh-23	No alternative transcript	Not applicable		HD - NK
ZK673.4		No alternative transcript	Not applicable		ZF - BED
ZK678.2	nhr-255	No alternative transcript	Not applicable		ZF - NHR
ZK682.4	hlh-10	No alternative transcript	Not applicable		bHLH
ZK686.4		No alternative transcript	Not applicable		ZF - C2H2 - 1 finger
ZK686.5		No alternative transcript	Not applicable		ZF - C2H2 - 3 fingers
ZK697.2	nhr-256	No alternative transcript	Not applicable		ZF - NHR
ZK829.5	tbx-36	No alternative transcript	Not applicable		T-box
ZK892.7		No alternative transcript	Not applicable		ZF - C2H2 - 2 fingers
ZK909.4	ces-2	No alternative transcript	Not applicable		bZIP
ZK993.1	ceh-45	No alternative transcript	Not applicable		HD - PRD
				* Key to abbreviations, AP-2 = Activator protein-2, ARID/BRIGHT = AT-rich interaction domain, bHLH = basic region helix loop helix, bZIP = basic region leucine zipper, CBF = CCAAT-binding factor, HD = Homeodomain, HMG = High mobility group, HTH = Helix turn helix, IPT/TIG = Ig-like, plexins, Transcription Factors, MADF = Mothers against Dpp factor, MADS box = MCM1/AG/DEF/SRF, MH1 = MAD homology 1…
