# Supplementary material for: The significance of alternative transcripts for Caenorhabditis elegans transcription factor genes, based on expression pattern analysis
Source: BMC Genomics. 2013 Apr 15;14:249. doi: 10.1186/1471-2164-14-249 (PMC3685541; doi:10.1186/1471-2164-14-249)
Supplement: Additional file 3 — Is a Table with details of all reporter gene fusions constructed and expression patterns obtained, including: molecular and genetic gene names; names of fosmid clones containing the reporter gene fusions; the name of one of the transgenic strains generated by transformation with each reporter gene fusion; precise details of the nature of the reporter gene fusions constructed; descriptions of the expression observed in the strains transgenic for each reporter gene fusion; and WormBase expression pattern identification number. [file 1471-2164-14-249-S3.xls]

## Sheet: ExperimentDetailsIanHope.txt
Additional Data File 3. Reporter gene fusions constructed and expression patterns obtained.
Gene: Genetic Name	Gene: Molecular Name	Reporter Fosmid Clone	Transgenic C. elegans Strain	Experimental Detail	Expression Pattern	WormBase ID
atf-7	C07G2.2	fUL#HC73	UL3807	The reporter gene fusion assayed was made by recombineering WRM0617cD07. Sequence of homology arms on primers used to direct site of reporter insertion during recombineering, sequence for upstream of reporter first: atcatttgatgagctgtattgctgctgctcctctagcagcaccaccgtct, agttctccagattctggaggcgacgctgatgacgtcatcatcgtcgtcgc. gfp was inserted immediately after the start codon of atf-7c. pRF4 cotransforma…	Very strong nuclear-localized GFP was seen throughout development but most strongly in the L1. Expression was observed in possibly all neurons (in the head, the tail, and ventral nerve cord) as well as in the intestine, hypodermis, body wall muscle and rectal cells. GFP expression may be present in all cells.	Expr9790
atf-7	C07G2.2	fUL#HC71	UL3995	The reporter gene fusion assayed was made by recombineering WRM0617cD07. Sequence of homology arms on primers used to direct site of reporter insertion during recombineering, sequence for upstream of reporter first: attgtcacttgagtccaattgttctttttcagcaatcgtccaacacaatt, ataataaccttttttgaatccgactgcatgctcgtcgttgttacgaccga. gfp was inserted immediately after the start codon of atf-7a/b. pRF4 cotransfor…	Very strong nuclear-localized GFP was seen throughout development but most strongly in the L1. Expression was observed in possibly all neurons (in the head, the tail, and ventral nerve cord) as well as in the intestine, hypodermis, body wall muscle and rectal cells. GFP expression may be present in all cells.	Expr9808
atfs-1	ZC376.7	fUL#JW189	no lines kept	The reporter gene fusion assayed was made by recombineering WRM0617cG01. Sequence of homology arms on primers used to direct site of reporter insertion during recombineering, sequence for upstream of reporter first: tttcctttttcagccaaactcttcattccatctgaaacagtaccatcaaa, tttgacacagcctgggcaccaaaagttgtgagacgtcccacacgggaaaa. gfp was inserted immediately after the atfs-1 start codon.	No GFP expression was detected.	Expr9728
atfs-1	ZC376.7	fUL#JW45	UL3385	The reporter gene fusion assayed was made by recombineering WRM0617cG01. Sequence of homology arms on primers used to direct site of reporter insertion during recombineering, sequence for upstream of reporter first: agatcaactcgatgaaaaaggagcttcgtaaaatgggcgccattattcaa, caaaactgaaaagaacagaaaaaaagaacaattgtttcgaattctgatta. gfp was inserted directly upstream of the atfs-1 stop codon. Other strain: UL33…	Non-nuclear localized GFP from early stages through to adulthood. The GFP is not evenly distributed throughout the cells however and, presumably, the GFP fusion protein encoded by this reporter gene fusion is attached to a cytoskeletal, or possibly other sub-cellular, structure.	Expr9743
crh-2	C27D6.4	fUL#HC77	UL3706	The reporter gene fusion assayed was made by recombineering WRM0620bH06. Sequence of homology arms on primers used to direct site of reporter insertion during recombineering, sequence for upstream of reporter first: tttctgaacatactgaaattcgtgttactgtagaaaacccaaaaaagacg, tcctctttgatttcgtctttgataaagacgttggcggtacaacgtgtcgc. gfp was inserted immediately after the start codon of crh-2a. Other strains: UL…	Broad GFP distribution in many, possibly all, nuclei from late embryo to mature adult.	Expr9788
crh-2	C27D6.4	fUL#HC79	UL3709	The reporter gene fusion assayed was made by recombineering WRM0620bH06. Sequence of homology arms on primers used to direct site of reporter insertion during recombineering, sequence for upstream of reporter first: gattatcgattcaataatatattgaaatttgcagtctggaagcgatgatg, gaaataaatacatctttttcgagaactccactcgtcgcccagtcgtcgtc. gfp was inserted immediately after the start codon of crh-2b. Other strain: UL3…	GFP present in lateral seam cell nuclei in late L3/early L4.	Expr9789
crh-2	C27D6.4	fUL#HC75	UL3808	The reporter gene fusion assayed was made by recombineering WRM0620bH06. Sequence of homology arms on primers used to direct site of reporter insertion during recombineering, sequence for upstream of reporter first: atcgtgatcttcagcagaagctgcatcaatacgaaagtaaagaaaaaatg, ttgaagagaatggagcgagataaaaatatgagggacattgggagaaacta. gfp was inserted immediately upstream of the crh-2 stop codon. Other strain: UL…	Broad GFP expression was seen from early embryogenesis to the adult, but particularly prominently in the intestine and many neurons in the head and tail. There was also higher GFP levels in the seam cells in the L3/L4, possibly at the time of moulting. GFP was observed in the body wall and head, possibly in the hypodermis, in larvae and the adult, and in the adult spermathecae and vulva or uterus.	Expr9791
crh-2	C27D6.4	fUL#HC81	UL3809	The reporter gene fusion assayed was made by recombineering WRM0620bH06. Sequence of homology arms on primers used to direct site of reporter insertion during recombineering, sequence for upstream of reporter first: ctatgaaatgggaaccatgtactccacctgacgaaaagcctcatccttct, gtgctactgtgaggtgactgattgaaaattccagatagtggaggaaatag. gfp was inserted immediately after the start codon of crh-2c. Other strains: UL…	GFP seen in intestinal nuclei throughout development.	Expr9792
daf-16	R13H8.1	fUL#HC139	UL4030	The reporter gene fusion assayed was made by recombineering fUL#HC131 (WRM0610bB12/WRM065dE01). Sequence of homology arms on primers used to direct site of reporter insertion during recombineering, sequence for upstream of reporter first: catctgacatcacactgcacaatctcgaaccggcaaggcctgattccgga, aatttacaactttaaatcacgaatttaccgtcaaaatcagtggaaaaact. gfp was inserted immediately after the start codon of da…	GFP expression was observed in many tissues from early embryogenesis to the mature adult. Expression was particularly strong in many neurons in the nerve ring and tail. In well fed worms the GFP was mainly diffuse and throughout the cells but the GFP became more nuclear-localized upon starvation.	Expr9815
daf-16	R13H8.1	fUL#HC133	UL4087	The reporter gene fusion assayed was made by recombineering fUL#HC131 (WRM0610bB12/WRM065dE01). Sequence of homology arms on primers used to direct site of reporter insertion during recombineering, sequence for upstream of reporter first: tcagacatgagctgagtcaagctggagggcagcatattcattttgatttg, gctatctctctttcgaacaacaccaggggaaacaaaatgaagagaattta. gfp was inserted immediately before the stop codon of da…	GFP expression was observed in many tissues from early embryo to mature adult. GFP fluorescence was particularly strong in many neurons in the nerve ring and tail, and in some neurons in the ventral nerve cord. One unidentified neuron in the tail showed particularly strong expression such that its axon, projecting towards the anterior, was also visibly fluorescing. GFP was mainly diffuse and spre…	Expr9833
daf-19	F33H1.1	fUL#JW162	UL3404	The reporter gene fusion assayed was made by recombineering WRM0622dH09. Sequence of homology arms on primers used to direct site of reporter insertion during recombineering, sequence for upstream of reporter first: agctcacagttgactcgtcatattctcctgagcttaattctcttacaatc, agacttcttcctctaacgaacctgtacatggtattgcactgtggtaggta. gfp was inserted immediately after the daf-19c start codon. Other strains: UL34…	GFP expression was observed in all stages in approximately 5 neurons, probably sensory neurons, slightly posterior of the anterior pharyngeal bulb, and many neurons in the nerve ring. Some GFP was seen in the processes of the sensory neurons whereas in nerve cells in the nerve ring, the GFP appeared more nuclear-localized. No expression was observed in the tail.	Expr9747
daf-19	F33H1.1	fUL#JW160	UL3509	The reporter gene fusion assayed was made by recombineering WRM0622dH09. Sequence of homology arms on primers used to direct site of reporter insertion during recombineering, sequence for upstream of reporter first: tctctctgtaaatgtctagtttcaggggtggtgcggcagagaagaaagtc, tcggctgcactgagcacactgctcgtcgatggcaccggctcctcattggt. gfp was inserted immediately after the daf-19a/b start codon. Other strains: UL…	GFP expression was first seen in embryos and persists throughout all stages, in many neurons and potentially other cells in the head, both inside and outside of the pharynx. GFP was also observed in the pharyngeal-intestinal valve and possibly head muscle. The expression pattern includes components seen in UL3399 and UL3833 (transgenic for reporter gene fusions with gfp inserted immediately after…	Expr9767
daf-19	F33H1.1	fUL#JW158	UL3603	The reporter gene fusion assayed was made by recombineering WRM0622dH09. Sequence of homology arms on primers used to direct site of reporter insertion during recombineering, sequence for upstream of reporter first: ctcaggaatacatagtggtagccaatgacaatgacgaagaccttgacctc, aaatggaggtgaaagaaattgagaactttttacagaagacctgctttctc. gfp was inserted 18 bases upstream of the daf-19 stop codon. (Repeated attempts…	No GFP expression was observed.	Expr9783
daf-19	F33H1.1	fUL#JW163	UL3833	The reporter gene fusion assayed was made by recombineering WRM0622dH09. Sequence of homology arms on primers used to direct site of reporter insertion during recombineering, sequence for upstream of reporter first: ccatcacaagcccttctccaactatgaccatcttccatttagcgtcagtg, tctccataggcaactgagctcgagtgcaacgatatctttgtaggatctaa. gfp was inserted immediately after the daf-19d start codon. Upstream primer con…	GFP was observed in nuclei of a few neurons in the head, probably in the nerve ring, and 1 or 2 neurons in the tail. The GFP expression was only seen in the L1 and was extremely faint, much weaker than seen in strains, such as UL3509 or UL3404, transgenic for reporter gene fusions with gfp inserted immediately after the daf-19a/b or daf-19c start codon.	Expr9796
dmd-6	F13G11.1	fUL#HC105	UL4035	The reporter gene fusion assayed was made by recombineering WRM062dC10 . Sequence of homology arms on primers used to direct site of reporter insertion during recombineering, sequence for upstream of reporter first: tggatcgtttttgattgggatctgaagctgcgtggaaactggctttttcg, attgaaaattttaatcagtgattcttaatgcagaaattcgatcacgtttt. gfp was inserted immediately after start codon of dmd-6a. Other strains:UL4034,…	Very strong GFP expression was seen from late embryogenesis through to the mature adult. The broadness of the expression makes cell identification difficult but reporter expression may occur in most tissues apart from the germline, the anterior of the pharynx and the body wall muscles. The GFP is mostly non-nuclearly localised although stronger fluorescence can be seen in hypodermal nuclei along …	Expr9817
dmd-6	F13G11.1	fUL#HC103	UL4041	The reporter gene fusion assayed was made by recombineering WRM062dC10 . Sequence of homology arms on primers used to direct site of reporter insertion during recombineering, sequence for upstream of reporter first: caggatccttccagcccttccttcaacccacactctttaccaacccggtc, attatgatcgggggtttttttggtggaattctagaagattctttgactta. gfp was inserted immediately before the stop codon of dmd-6. Other strain: UL40…	Extremely bright, nuclear-localised GFP was observed throughout the nervous system, including the head, tail, and ventral nerve cord, and in the intestine, hypodermis, muscle, and reproductive organs. The GFP may be expressed in all cells apart from the germline.	Expr9820
dmd-6	F13G11.1	fUL#HC107	UL4042	The reporter gene fusion assayed was made by recombineering WRM062dC10 . Sequence of homology arms on primers used to direct site of reporter insertion during recombineering, sequence for upstream of reporter first: cttttgctctccttccgtacatatctcaaattcccaattctttcagtaaa, tgatgatgatgctcgtcgtcgatggttacagtagcgatgatgtgtgggct. gfp was inserted after the start codon of dmd-6b. The upstream primer contains …	GFP expression was seen from late embryogenesis to the adult. The level of GFP was higher in the L1/L2 stages, particularly in the head. The GFP was nuclear-localized in neuronal, hypodermal and muscle cells, and possibly all cells in the head. The level of GFP was much lower in the adult and in many fewer cells, including some neurons in the nerve ring and in the tail, the hypodermis, body wall …	Expr9821
egl-13	T22B7.1	fUL#JW16	UL3196	The reporter gene fusion assayed was made by recombineering WRM066bB04. Sequence of homology arms on primers used to direct site of reporter insertion during recombineering, sequence for upstream of reporter first: acgacctcacacagcaccaccaccagtcacatctcctacaaacagctgaa, acagagaatgtttggaggatcagatggaatgacacgcttggttaaagtta. gfp was inserted directly upstream of the egl-13 stop codon. Other strains: UL31…	GFP observed in several neurons in the head, laterally as well as in the nerve ring, and about 3 neurons in the tail. Sometimes GFP was seen, but extremely faintly, in body wall muscle. The expression pattern stays the same through all postembryonic stages. Cells showing GFP expression in the embryo were not identified.	Expr9735
egl-13	T22B7.1	fUL#JW21	UL3393	The reporter gene fusion assayed was made by recombineering WRM066bB04. Sequence of homology arms on primers used to direct site of reporter insertion during recombineering, sequence for upstream of reporter first: acgttgcaacaaaaaatccaaataattttaaaatattgtatttttccagc, ttcttcgcgttttcactcagttttgtcggattcgcttttcgtctacggct. gfp was inserted immediately after the start codon of egl-13a. Other strains: UL…	The GFP expression pattern looks the same as for fUL#JW16, with gfp inserted directly upstream of the egl-13 stop codon. Signal intensity varied considerably between different transgenic strains.	Expr9745
egl-13	T22B7.1	fUL#JW25	UL3401	The reporter gene fusion assayed was made by recombineering WRM066bB04. Sequence of homology arms on primers used to direct site of reporter insertion during recombineering, sequence for upstream of reporter first: ataattgcatttttctttgtctactactcattctttgcaacaataaagtc, agcatctccgagtcgaaattgccggcatggagcatctgaaccataggcca. gfp was inserted immediately after the start codon of egl-13d. Other strains: UL…	GFP expression was seen in a few cells of the developing gonad from L1-L4. No head or tail neuronal expression, as with the egl-13 reporter gene fusion arrangements present in UL3393 or UL3196, was seen.	Expr9746
egl-13	T22B7.1	fUL#JW23	UL3953	The reporter gene fusion assayed was made by recombineering WRM066bB04. Sequence of homology arms on primers used to direct site of reporter insertion during recombineering, sequence for upstream of reporter first: ctcaaattccagttattattattattatttttcaacgcgcctccttacaga, gatttgattgaggcgtcgtgaggtgacccggctggattcggcgtgtcgtc. gfp was inserted immediately after the start codon of egl-13c. Upstream primer …	GFP expression was observed through all stages. GFP was seen in a few nuclei in the head, thought to be of neurons. Occasionally, 1 tail cell expressed GFP. The signal was very faint, weaker than with the other recombineered egl-13 reporter gene fusions constructed in this series (see UL3401, UL3393 and UL3196), although a bit stronger in embryos.	Expr9800
egl-44	F28B12.2	fUL#JW69	UL3422	The reporter gene fusion assayed was made by recombineering WRM0635bB07. Sequence of homology arms on primers used to direct site of reporter insertion during recombineering, sequence for upstream of reporter first: acttttttgatggattacggtagatttcgttcaacttttttgcatttcag, tcaacttacccattgagaattgtttgcgccgtgactgctacgtcttccga. gfp was inserted immediately after the egl-44b/c start codon. Upstream primer c…	Non-nuclear localized GFP was observed in the intestine in all stages and later also in the spermathecae.	Expr9752
egl-44	F28B12.2	fUL#JW86	UL3487	The reporter gene fusion assayed was made by recombineering WRM0635bB07. Sequence of homology arms on primers used to direct site of reporter insertion during recombineering, sequence for upstream of reporter first: tttccagactaccgtattccctcgcgtacccagttcttatttcaaagatt, tatatcacctgcggcagcgcttgttgcaactctgaacaaaacattgagtt. gfp was inserted immediately after the egl-44a start codon. (2 other strains we…	Nuclear-localized GFP, from embryo to adult. Lots of cells showed GFP expression in the head. GFP was also observed in the intestine and hypodermis.	Expr9761
egl-44	F28B12.2	fUL#JW64	UL3513	The reporter gene fusion assayed was made by recombineering WRM0635bB07. Sequence of homology arms on primers used to direct site of reporter insertion during recombineering, sequence for upstream of reporter first: catcatgttctgtctacaggctaatcgatggaggaggcgattctgatgaa, agaaaaaaacaaaaaatatggcagtgtgggaagagatttttcaaaattca. gfp was inserted directly upstream of the egl-44 stop codon. Other strains: UL3…	Widespread GFP expression. GFP was observed in many nuclei in the head, both inside and outside of the pharynx, in different cell types probably including neurons, hypodermis and muscle. In the anterior half of head the GFP showed a diffuse distribution over most of the pharynx as if poorly localized to the nucleus. The GFP becomes tightly nuclear-localized more posteriorly with expression in bod…	Expr9769
fkh-7	F26D12.1	fUL#HC1	UL3075	The reporter gene fusion assayed was made by recombineering WRM0618dB04. Sequence of homology arms on primers used to direct site of reporter insertion during recombineering, sequence for upstream of reporter first: ttcaaaaagcttcaaagcggcctgcgtcagcaaatccatcgaatctttgc, tgtgacttcttcttcttcgataagttactaaatgcatgtttggagcatca. gfp was inserted immediately before the stop codon of fkh-7. Other strains: UL3…	Very broad nuclear-localised GFP from the comma stage embryo to the mature adult. Many cells in the head expressed GFP: neurons, hypodermis, pharynx, and possibly body wall muscle. Many cells through the length of the body to the tail expressed GFP: probably hypodermis and muscle. In the L3 and L4, there was possibly some weak GFP expression in the ventral nerve cord. In UL3075, the transgenic st…	Expr9732
fkh-7	F26D12.1	fUL#HC3	UL3091	The reporter gene fusion assayed was made by recombineering WRM0618dB04. Sequence of homology arms on primers used to direct site of reporter insertion during recombineering, sequence for upstream of reporter first: tgtgcatacttacacaaaatattacagacgtctcaaataatccctatcaa, gaggataaatgttgtgctggtgtcagcggtggagtttggatgtaaaatgg. gfp was inserted immediately after the start codon of fkh-7a. Other strain: UL3…	Low level GFP expression was observed throughout development, although strongest in the L1. GFP could be seen in a few neurons in the head and tail. Also there was some very faint nuclear localized GFP in the intestine and throughout the body wall, particularly in the adult, which may be hypodermis or muscle.	Expr9733
fkh-7	F26D12.1	fUL#HC6	UL3558	The reporter gene fusion assayed was made by recombineering WRM0618dB04. Sequence of homology arms on primers used to direct site of reporter insertion during recombineering, sequence for upstream of reporter first: ttcaaaaagcttcaaagcggcctgcgtcagcaaatccatcgaatctttgc, tgtgacttcttcttcttcgataagttactaaatgcatgtttggagcatca. This is fUL#HC1, with gfp inserted immediately upstream of the fkh-7 stop codon…	Faint neuronal GFP expression was mostly visible in head and tail throughout development. There was also expression in the pharynx and possibly some weak hypodermal/muscle expression.	Expr9772
fkh-7	F26D12.1	fUL#HC7	UL3559	The reporter gene fusion assayed was made by recombineering WRM0618dB04. Sequence of homology arms on primers used to direct site of reporter insertion during recombineering, sequence for upstream of reporter first: ttcaaaaagcttcaaagcggcctgcgtcagcaaatccatcgaatctttgc, tgtgacttcttcttcttcgataagttactaaatgcatgtttggagcatca. This is fUL#HC1, with gfp inserted immediately upstream of the fkh-7 stop codon…	Broad GFP expression with a relatively strong, nuclear-localized signal throughout development. Expression may occur in all neurons, with particularly high levels in the head and tail. However GFP was also present in the hypodermis or muscle throughout the length of the body, in the developing reproductive system and in the pharynx. Intestinal expression was comparatively low and inconsistent.	Expr9773
fkh-7	F26D12.1	fUL#HC143	UL4044	The reporter gene fusion assayed was made by recombineering WRM0618dB04. Sequence of homology arms on primers used to direct site of reporter insertion during recombineering, sequence for upstream of reporter first: aacataatcatcagagcaccacgacgctgaacaacgtcctggcgccgccg ttggcaaatgattgagcctgtgtaggtcgtggcaatgattcagaggtgat. gfp was inserted after the start codon of fkh-7b. The upstream primer contains 1…	Broad GFP expression was observed from the L1 to the adult. This included extensive neuronal expression in the head and tail. Intestinal expression of GFP was seen in adults inconsistently but was stronger and more consistent in young larvae. There was also GFP expression in the pharynx, which was particularly strong in the L1.	Expr9822
fkh-7	F26D12.1	fUL#HC9	UL4077	The reporter gene fusion assayed was made by recombineering WRM0618dB04. Sequence of homology arms on primers used to direct site of reporter insertion during recombineering, sequence for upstream of reporter first: ttcaaaaagcttcaaagcggcctgcgtcagcaaatccatcgaatctttgc, tgtgacttcttcttcttcgataagttactaaatgcatgtttggagcatca. This is fUL#HC1, with gfp inserted immediately upstream of the fkh-7 stop codon…	GFP was observed from the bean stage embryo through to the adult. Fluorescence was diffuse, throughout the body wall, in what appeared to be the hypodermis. The GFP looked to be excluded from the nucleus in some tissues such as the ventral nerve cord. The brightest fluorescence was in neurons in the nerve ring and in other cells in the head, in some cells round the rectum, in the spermathecae, in…	Expr9831
fkh-9	K03C7.2	fUL#HC13	UL3146	The reporter gene fusion assayed was made by recombineering WRM0615aC12. Sequence of homology arms on primers used to direct site of reporter insertion during recombineering, sequence for upstream of reporter first: aggaaagcttgcaaccctggtggcgactttcgtcagttggtcccattcgg, ttctgtttctcgcatatagtctgattcatggttgctgtcattgtactaca. gfp was inserted immediately after start codon of fkh-9a. Other strains: UL3219…	Although weaker, GFP expression looks similar to UL3218 (generated by the same strategy as UL3146 but with gfp inserted just before the fkh-9 stop codon). GFP was seen from the comma stage embryo. From the L1 stage, GFP was seen in neurons and hypodermis in the head, but the fluorescence signal was much brighter before hatching.	Expr9734
fkh-9	K03C7.2	fUL#HC11	UL3218	The reporter gene fusion assayed was made by recombineering WRM0615aC12. Sequence of homology arms on primers used to direct site of reporter insertion during recombineering, sequence for upstream of reporter first: gtccgtcactttctccaatcaaggccgagagccagtcttttcttcttcaa, aaaggttggcgtaactgcgactaattcaatcagttcagaatcggtgccta. gfp was inserted immediately upstream of the fkh-9 stop codon. Other strain: UL…	Very broad GFP expression was seen from late embryogenesis to mature adult. Many cells in the head showed expression including neurons, the pharynx and hypodermis. Many neurons in the tail also showed expression. Body wall GFP expression was observed throughout the length of the body, in the hypodermis and possibly muscle, and was most apparent in the L4. There was also intestinal expression but …	Expr9738
fkh-9	K03C7.2	fUL#HC15	UL3998	The reporter gene fusion assayed was made by recombineering WRM0615aC12. Sequence of homology arms on primers used to direct site of reporter insertion during recombineering, sequence for upstream of reporter first: gtccgtcactttctccaatcaaggccgagagccagtcttttcttcttcaa, aaaggttggcgtaactgcgactaattcaatcagttcagaatcggtgccta. This is fUL#HC11, with gfp inserted immediately upstream of the fkh-9 stop codo…	GFP expression was observed from just before hatching to mature adult. Broad neuronal GFP expression was observed in the head and tail, but not in the ventral nerve cord. GFP was most prominent in the pharynx in larvae, in possibly all pharyngeal cells including muscle. The pharyngeal expression was fainter but still visible in the adult. GFP was also present in intestinal nuclei throughout devel…	Expr9809
fkh-9	K03C7.2	fUL#HC145	UL4076	The reporter gene fusion assayed was made by recombineering WRM0615aC12. Sequence of homology arms on primers used to direct site of reporter insertion during recombineering, sequence for upstream of reporter first: tttttctcaaattttcagatggatttgctacgatcacccatccagatacc gcaatcggaaaggacgttagtcttattgaacactgcagttccctactgcc. gfp was inserted after the start codon of fkh-9b. The upstream primer contains 1…	Low levels of GFP were seen in all postembryonic stages in a few neurons in the head and tail. GFP in the intestine was observed less frequently and usually only in the posterior 2 to 4 nuclei and anterior 1 or 2 nuclei, a distribution that has been considered an artefact of the reporter gene technology.	Expr9830
fkh-9	K03C7.2	fUL#HC17	UL4089	The reporter gene fusion assayed was made by recombineering WRM0615aC12. Sequence of homology arms on primers used to direct site of reporter insertion during recombineering, sequence for upstream of reporter first: gtccgtcactttctccaatcaaggccgagagccagtcttttcttcttcaa, aaaggttggcgtaactgcgactaattcaatcagttcagaatcggtgccta. This is fUL#HC11, with gfp inserted immediately upstream of the fkh-9 stop codo…	GFP expression was observed from early embryogenesis to the mature adult. GFP was localized to many nuclei in the head and tail from L1 to adult The expression appeared to be mainly neuronal, with possibly some hypodermal expression as well. There was also expression in the rectal-intestinal valve and rectal cells, and some faint intestinal expression in adults. The brightest fluorescence was see…	Expr9834
hlh-30	W02C12.3	fUL#HC59	UL3220	The reporter gene fusion assayed was made by recombineering WRM0630dA10. Sequence of homology arms on primers used to direct site of reporter insertion during recombineering, sequence for upstream of reporter first: cgatcaacacccaacagtcaaactcgggtcattatcacatggacttttcg, gaacgggcaaatgtatgtacaggaacggcggcgcaggtgcagagagttta. gfp was inserted immediately before the stop codon of hlh-30. Other strain: UL3…	Very broad GFP expression was observed from early embryogenesis through to mature adult in many, possibly all, tissues types with the exception of the germline. The degree of nuclear localisation varies with tissue type and between individuals. In adults, nuclear expression has a 'speckled' appearance, possibly reflecting aggregation of GFP.	Expr9739
hlh-30	W02C12.3	fUL#HC61	UL3562	The reporter gene fusion assayed was made by recombineering WRM0630dA10. Sequence of homology arms on primers used to direct site of reporter insertion during recombineering, sequence for upstream of reporter first: aattctcagatcccgatactgaaaaaaaaaatcagcgaataagagcattc, ttgttcaatccgaggccgccgccaccgcctggtgaatttagttggcggat. gfp was inserted immediately after the start codon of hlh-30b/c. pRF4 cotransfo…	The GFP expression pattern was weaker but very similar to that observed in UL3220, generated in a similar fashion but with gfp inserted after the hlh-30 stop codon. GFP expression was only seen from late embryogenesis rather than early embryogenesis. Nevertheless, GFP expression was very broad, with the degree of nuclear localization varying between individuals. The uneven distribution within the…	Expr9774
hlh-30	W02C12.3	fUL#HC63	UL3563	The reporter gene fusion assayed was made by recombineering WRM0630dA10. Sequence of homology arms on primers used to direct site of reporter insertion during recombineering, sequence for upstream of reporter first: gttatctttccataatgatttctatctcttttcttattttgtattttgag, atcgatcgttgtgcgattggaatcagatttcccgtctctcgacgttgttc. gfp was inserted immediately after the start codon of transcripts hlh-30d and h…	The fluorescence appeared diffuse suggesting that the GFP is distributed throughout the cytoplasm of the cells in which it is expressed. The GFP was very broadly expressed but appeared specifically absent from the pharynx and germline in adults. The strongest fluorescence was in the intestinal/rectal valve and the nerve ring, and was brightest and more extensive in the L4 and adult. Another strai…	Expr9775
hlh-30	W02C12.3	fUL#HC67	UL3566	The reporter gene fusion assayed was made by recombineering WRM0630dA10. Sequence of homology arms on primers used to direct site of reporter insertion during recombineering, sequence for upstream of reporter first: ctcccgatttccagcttgacgacctgatcattgatgagctcatgggcatg, tatatactaaccggtcgtgtcgctcctggacgcattcgctgatcatcttc. gfp was inserted into the centre of the alternative exon present in transcripts…	No GFP expression was seen in two independent strains confirmed as transgenic for fUL#HC67 by PCR.	Expr9776
hlh-30	W02C12.3	fUL#HC65	UL3697	The reporter gene fusion assayed was made by recombineering WRM0630dA10. Sequence of homology arms on primers used to direct site of reporter insertion during recombineering, sequence for upstream of reporter first: acacaattgatcgtccccgtccatataaccgctgaaaaaaaggaaaaaaa, aaagaggcaagcgtctcgttggaaatgtcaacgcggtcgtcgtcatcggc. gfp was inserted immediately after the start codon of hlh-30a/f/g. pRF4 cotrans…	Extremely strong and widespread GFP expression was observed in many, possibly all, tissue types with the exception of the germline.	Expr9785
jun-1	T24H10.7	fUL#JW72	UL3240	The reporter gene fusion assayed was made by recombineering WRM0641aE11. Sequence of homology arms on primers used to direct site of reporter insertion during recombineering, sequence for upstream of reporter first: cggttgaacatcactcgggaaatggatgcccgaacaattcgattcgtgtt, gataatcgggataaaatgaggcagttttgagttgataatatattcgttta. gfp was inserted directly upstream of the jun-1 stop codon. Fosmid was chosen b…	Widespread GFP expression was observed, in all stages, with many components. But in all strains obtained, individuals only showed a few components, presumably due to a high degree of mosaicism. Weak GFP expression was seen in many head neurons and tail neurons. Much weaker GFP expression was found in body wall muscle, intestine and spermathecae. GFP expression was weaker than for reporter gene fu…	Expr9740
jun-1	T24H10.7	fUL#JW91	UL3494	The reporter gene fusion assayed was made by recombineering WRM0641aE11. Sequence of homology arms on primers used to direct site of reporter insertion during recombineering, sequence for upstream of reporter first: tttttcttataaatacttatatattctatttaatagtcaatttttaaaag, cattcaatttgctcttcaggtgtcataccaaaagtctccgacgaccagac. gfp was inserted immediately after the jun-1c start codon. Fosmid was chosen be…	Nuclear-localized GFP expression in many nerve ring neurons, and sometimes very weakly in intestine and head muscle.	Expr9763
jun-1	T24H10.7	fUL#JW89	UL3496	The reporter gene fusion assayed was made by recombineering WRM0641aE11. Sequence of homology arms on primers used to direct site of reporter insertion during recombineering, sequence for upstream of reporter first: ttcttcgttttccgattctcattcttctctatttattttgtgaatcgatg, catggtgaagagttggtatgttgtgtcacattcatatcaaacgagttatt. gfp was inserted immediately after the jun-1b start codon. Fosmid was chosen be…	GFP was expressed at a very low level in body wall muscle, pharyngeal-intestinal valve, intestine and possibly the excretory cell and rectal muscle from L1 to adult. GFP may have been present in all muscle cells. The GFP was weakly nuclear- localized with some cytoplasmic.	Expr9764
jun-1	T24H10.7	fUL#JW96	UL3512	The reporter gene fusion assayed was made by recombineering WRM0641aE11. Sequence of homology arms on primers used to direct site of reporter insertion during recombineering, sequence for upstream of reporter first: ttgttcttactcgaaatcattctttccttttttccaccattctcatcacc, atatttgaattcattagagaattcatccattgtggtggctgatagtttaa. gfp was inserted immediately after the jun-1e start codon. Fosmid was chosen be…	Weak, nuclear-localized GFP in the developing gonad in larval stages.	Expr9768
jun-1	T24H10.7	fUL#JW93	UL3580	The reporter gene fusion assayed was made by recombineering WRM0641aE11. Sequence of homology arms on primers used to direct site of reporter insertion during recombineering, sequence for upstream of reporter first: agaactctagaagacgtcgttagatacggagtcgaatcaactaggaaaca, gatgaagccgatggttcatcatatgaattgtgatggtgtccccaattgag. gfp was inserted immediately after the jun-1d start codon. Fosmid was chosen be…	Compared to the other jun-1 reporter gene fusions constructed in this series (e.g. see UL3240, UL3496 and UL3512), GFP expression was quite strong, from embryo to adult, in the pharyngeal-intestinal valve, spermathecae, and probably all muscle cells. The GFP was weakly nuclear-localized with some cytoplasmic.	Expr9780
jun-1	T24H10.7	fUL#JW87	UL3585	The reporter gene fusion assayed was made by recombineering WRM0641aE11. Sequence of homology arms on primers used to direct site of reporter insertion during recombineering, sequence for upstream of reporter first: ctattcaattcttatttgtcaaaaggttttgaaatcaaaataaaacaaaa, ggagattctgatgatgttgatgaggatggtggttcctcttgatcctcttc. gfp was inserted immediately after the jun-1a start codon. Fosmid was chosen be…	GFP expression was observed from embryo through to adulthood. In L1s, mostly non-nuclear localized patches of GFP were seen. In adults, the pattern looked more complex. GFP that was partly nuclear-localized and partly cytoplasmic, was seen in the pharynx and pharyngeal-intestinal valve, bodywall and tail muscle, and maybe vulval muscle, and spermathecae. In several cells in the head expression wa…	Expr9782
klf-3	F54H5.4	fUL#HC113	UL4006	The reporter gene fusion assayed was made by recombineering WRM0640bE10. Sequence of homology arms on primers used to direct site of reporter insertion during recombineering, sequence for upstream of reporter first: cctctcccgcaatttgaattttttctctccccctttcgtccaaagcaaaa, tcaatgaattcgtagacatcagcccagtcctgaaaaatgtttggcgatgt. gfp was inserted immediately after start codon of klf-3a. Other strain: UL4007.…	GFP expression was observed from the comma stage embryo. The GFP may be in the P cell lineages from late embryogenesis and through the L1 stage but this seems to disappear at the L2 stage. A few cells in the body wall expressed GFP in older larvae and adults; this may be muscle but was very weak and may be hypodermis in the head. There may also be GFP expression in vulval and rectal muscle in the…	Expr9810
klf-3	F54H5.4	fUL#HC109	UL4026	The reporter gene fusion assayed was made by recombineering WRM0640bE10. Sequence of homology arms on primers used to direct site of reporter insertion during recombineering, sequence for upstream of reporter first: ttgctcgttccgaccatttgagtcttcacatgaagcgccatagcacaatc, aataaaaattaaagcaattcgtagtgatcttattcggattaaagcatcta. gfp was inserted immediately before stop codon of klf-3. Other strains: UL4025 …	Intestinal GFP expression was observed from the L1 to the adult. The GFP was largely nuclear-localized but with some cytoplasmic fluorescence. GFP may have been present in the P cell lineages in the L1, in the hypodermis either side of the head, and possibly some body wall muscle in the head. Vulval and rectal GFP expression may be in muscle cells. UL4026 showed stronger GFP expression than UL402…	Expr9814
klf-3	F54H5.4	fUL#HC111	UL4047	The reporter gene fusion assayed was made by recombineering WRM0640bE10. Sequence of homology arms on primers used to direct site of reporter insertion during recombineering, sequence for upstream of reporter first: ggtttgatttcattatacagtatcaatctggagtcgatccattcgaagaa, aaaacactcacttcttcatatcttggaggtgcactttgttccattttcag. gfp was inserted immediately after start codon of klf-3b. Other strain: UL4027.…	Nuclear-localized GFP was observed from late embryo to mature adult. Intestinal expression and expression in hypodermal nuclei along the sides of the head was seen from the L1 stage, and continues throughout development although much weaker in the adult. Several cells in the tail, that may be rectal cells, and in the adult vulva also expressed GFP. There was also much weaker GFP expression along …	Expr9823
nhr-117	F16B4.12	fUL#JW148	UL3209	The reporter gene fusion assayed was made by recombineering WRM067cC10. Sequence of homology arms on primers used to direct site of reporter insertion during recombineering, sequence for upstream of reporter first: ccctcacctcagttttaaaattttgtttaaagcacatttctttacagaaa, taattggaacttgtcgacgatgaggcagaacagaaatcgatagaattttg. gfp was inserted immediately after the nhr-117 start codon. Other strains: UL320…	GFP expression was weaker than with the nhr-117::gfp fusion with gfp inserted before the stop codon (see fUL#JW146) but apparently in the same pattern.	Expr9737
nhr-117	F16B4.12	fUL#JW146	UL3468	The reporter gene fusion assayed was made by recombineering WRM067cC10. Sequence of homology arms on primers used to direct site of reporter insertion during recombineering, sequence for upstream of reporter first: aggcgtttcatacgaacttgtcaaatcccgagtttttcatgattcctgct, tcgagtagaagaaaatattatcaatttattattttaaaaagctctcttta. gfp was inserted directly upstream of the nhr-117 stop codon. Other strains: UL3…	Strains generated for this reporter gene fusion appeared quite mosaic with most individuals showing few GFP expression pattern components. Several cells expressed GFP in and around the posterior pharyngeal bulb. GFP expression was also observed in the intestine. Rarely, GFP expression in the pharyngeal-intestinal valve and hypodermis was observed. Approximately 4 cells [possibly rectal muscle] so…	Expr9756
nhr-117	F16B4.12	fUL#JW151	UL3967	The reporter gene fusion assayed was made by recombineering WRM067cC10. Sequence of homology arms on primers used to direct site of reporter insertion during recombineering, sequence for upstream of reporter first: cagacgtttcagcagttctcatcaaaccaacgacacgtaatatacaatgt, ttcgccctgcttttccgagtgcagttggtggtgtttgaaaaacgttttta. This reporter gene fusion was derived from fUL#JW146 with gfp inserted directly …	No GFP expression was observed.	Expr9805
nhr-23	C01H6.5	fUL#JW48	UL3202	The reporter gene fusion assayed was made by recombineering WRM0633bB04. Sequence of homology arms on primers used to direct site of reporter insertion during recombineering, sequence for upstream of reporter first: ctgaaaagcttcctgccctctacaaagagctattcactgcagatcggcct, tagggaaggagagcatggataaaactattgatgatatatggattcagtca. gfp was inserted directly upstream of the nhr-23 stop codon. Other strains: UL3…	GFP expression was seen from embryo through to adulthood, in hypodermal and intestinal nuclei, as well as some head neurons.	Expr9736
nhr-23	C01H6.5	fUL#JW51	UL3409	The reporter gene fusion assayed was made by recombineering WRM0633bB04. Sequence of homology arms on primers used to direct site of reporter insertion during recombineering, sequence for upstream of reporter first: aaaaaggtttttaagaagatcaggggtcaaggcacatcagagcgcatggc, atttcgagaactgaagtgaggtgccgatttgggccagtgaccttacaggc. gfp was inserted immediately after the nhr-23a start codon. Other strain: UL351…	GFP expression looks the same as for other nhr-23::gfp fusions of this series (see UL3202, UL3486 and UL3582), only much weaker. The hypodermal nuclear-localized GFP expression was apparent, but not the intestinal expression. Two more lines were generated and showed the same GFP expression pattern as UL3409, but were lost.	Expr9749
nhr-23	C01H6.5	fUL#JW80	UL3486	The reporter gene fusion assayed was made by recombineering WRM0633bB04. Sequence of homology arms on primers used to direct site of reporter insertion during recombineering, sequence for upstream of reporter first: gattttatcttcagctggcctcgatcgcgacaacaagctcacaattttcc, tttgcatgaagagttcgtgttgcatcagccaacttctgctctacagcttg. gfp was inserted immediately after the nhr-23b/f start codon. Upstream primer c…	GFP was seen, from embryo to adult, in hypodermal nuclei over the whole worm. GFP expression was stronger in the head and tail and GFP was observed occasionally in intestinal nuclei.	Expr9760
nhr-23	C01H6.5	fUL#JW82	UL3582	The reporter gene fusion assayed was made by recombineering WRM0633bB04. Sequence of homology arms on primers used to direct site of reporter insertion during recombineering, sequence for upstream of reporter first: taccggcgacggctactgaccggccgggtcacttgcgttcggacgacgac, catcttcgagagaagaagaagatgaagaagacgtgagatgacctacctcg. gfp was inserted immediately after the nhr-23c/d start codon. Other strains: UL…	The GFP expression in hypodermal nuclei over the whole worm, looks like that for the nhr-23::gfp fusion constructed in this series with gfp inserted before the stop codon (see UL3202), but probably lacking the intestinal expression component. The GFP expression was mostly very weak but slightly stronger than in UL3409 which had the fusion specifically to transcript nhr-23a.	Expr9781
nhr-46	C45E5.6	fUL#HC115	UL4031	The reporter gene fusion assayed was made by recombineering WRM0625bE10. Sequence of homology arms on primers used to direct site of reporter insertion during recombineering, sequence for upstream of reporter first: atcaactcagcggtgtcccaatggaaatttgtactgcccaaaccactctc, aagagagagttttagtaggcaaataacacagtatatggatttggcatcta. gfp was inserted immediately before the stop codon of nhr-46. pRF4 cotransforma…	GFP expression was observed from early embryogenesis through to the adult. In the L1/L2, many nerve cells in the nerve ring, elsewhere in head and in the tail expressed GFP, as well as many other cells in the head, in the hypodermis and/or muscle. GFP expression was also observed in the intestine in some larvae and adults but this was much weaker and less consistent than other components. Additio…	Expr9816
nhr-46	C45E5.6	fUL#HC119	UL4090	The reporter gene fusion assayed was made by recombineering WRM0625bE10. Sequence of homology arms on primers used to direct site of reporter insertion during recombineering, sequence for upstream of reporter first: gtttacttaatcgataattatgtcattgttgcacggtgtttcatattcag, ggatttggggtttgagactgatggaagaaatcagtggaccaatcactttt. gfp was inserted immediately after the start codon of nhr-46a. pRF4 cotransform…	Broad GFP expression was observed from early embryogenesis to the mature adult. Particularly high levels of GFP were seen in the L2/L3 stages, in possibly all nuclei in the head, but certainly in many neuronal, hypodermal and muscle cells. GFP was also expressed in the larval hypodermis down the rest of the body. GFP was seen in the intestine throughout development. High levels of GFP were observ…	Expr9835
nhr-66	T09A12.4	fUL#JW60	UL3411	The reporter gene fusion assayed was made by recombineering WRM0634bB10. Sequence of homology arms on primers used to direct site of reporter insertion during recombineering, sequence for upstream of reporter first: tcaagaaaaatccgagaaaaaatcaaataaagatcaaaatattaactgta, gcgaacacatcagttgaggcagtcatgaagtctagaagacgaatcacgtc. gfp was inserted immediately after the nhr-66b start codon. Other strains: UL34…	GFP was seen throughout all stages, in intestinal nuclei and many unidentified cells in the head and tail. No expression in the body wall was seen, in contrast to reporter fusions for nhr-66a (see UL3531).	Expr9750
nhr-66	T09A12.4	fUL#JW57	UL3507	The reporter gene fusion assayed was made by recombineering WRM0634bB10. Sequence of homology arms on primers used to direct site of reporter insertion during recombineering, sequence for upstream of reporter first: gctaccaagatgatgatatgcctcctgttctcgaaaaaaactgtgatctt, catatgactagaaaaggggttcaatcacaaaaagagatacacaggctcta. gfp was inserted directly upstream of the nhr-66 stop codon. Other strain: UL32…	GFP expression was seen in all stages with many components. GFP was observed in nuclei of hypodermis, intestine, sometimes spermathecae and maybe bodywall muscle. Compared to other transcription factors, signal intensity is high and of about same intensity in the different components.	Expr9766
nhr-66	T09A12.4	fUL#JW84	UL3531	The reporter gene fusion assayed was made by recombineering WRM0634bB10. Sequence of homology arms on primers used to direct site of reporter insertion during recombineering, sequence for upstream of reporter first: ttccaccaccatcaccattaacatcgctgccacaaaagcccgcccctttg, tgatgctgctgtcgattctgttgatctacagttgtgacatgacctgatgg. gfp was inserted immediately after the nhr-66a start codon. Upstream primer con…	GFP expression was observed from L1 to adult, in hypodermis and sometimes bodywall muscle. The expression pattern looks similar to that observed with gfp fused to the end of the nhr-66 protein coding region (see UL3507), except that there was no expression in spermathecae or intestine. This is in contrast to the reporter expression pattern observed for a fusion to nhr-66.b (see UL3411) which incl…	Expr9771
nhr-66	T09A12.4	fUL#JW179	UL3966	The reporter gene fusion assayed was made by recombineering WRM0634bB10. Sequence of homology arms on primers used to direct site of reporter insertion during recombineering, sequence for upstream of reporter first: aattagaaacgtcaactattttcagatttctttcagacatcttctatgga, cacaccgacgatgctgatgttgtcgtcgctgtgggctcattgattggcgg. gfp was inserted immediately after the nhr-66c start codon. Other strains: UL39…	GFP was observed in a few nuclei in the posterior pharyngeal bulb and a few neuronal nuclei to both sides of the posterior pharyngeal bulb. GFP expression in the head does not look as extensive as in other nhr-66 reporter gene fusions constructed in this series (see UL3507, UL3411 and UL3531). Occasionally, GFP was seen in an unidentified cell in the tail and in intestinal nuclei. However, the ex…	Expr9804
nurf-1	F26H11.2	fUL#HC125	no lines kept	The reporter gene fusion assayed was made by recombineering fUL#HC88 (WRM0610dH04/WRM0629dF11). Sequence of homology arms on primers used to direct site of reporter insertion during recombineering, sequence for upstream of reporter first: ctcgttggatatcgattcggatcagctgttgccactggatgcgaatctta, gaaaaacataaaaaaacaagaggaaaaatctcaaaaatcataaagtctca. gfp was inserted immediately before the stop codon of nu…	No GFP expression was seen in two independent transgenic strains.	-
nurf-1	F26H11.2	fUL#HC121	UL4048	The reporter gene fusion assayed was made by recombineering fUL#HC88 (WRM0610dH04/WRM0629dF11). Sequence of homology arms on primers used to direct site of reporter insertion during recombineering, sequence for upstream of reporter first: cgaacattcttaagcttatcgattttcgaaaagtttcgaaattttttcag, tttccggattcagacggatgctttcgctttgaacggccacgtggtggagc. gfp was inserted immediately after the start codon of nu…	Very broad GFP expression was seen from early embryogenesis to the mature adult. Many cells expressed GFP in the head, including nerve cells, cells in the pharynx and the hypodermis. Many neurons in the tail also showed GFP expression. Body wall expression of GFP was observed throughout the length of the body, in the hypodermis and possibly muscle cells. GFP could also be seen in the intestine an…	Expr9824
nurf-1	F26H11.2	fUL#HC92	UL4071	The reporter gene fusion assayed was made by recombineering fUL#HC88 (WRM0610dH04/WRM0629dF11). Sequence of homology arms on primers used to direct site of reporter insertion during recombineering, sequence for upstream of reporter first: ctggtttcgcagtttccaccacaactgagcaagtgccagatgagcaacaaa, gaggtgagagagaggttttgtcaaatttggagccgtttggggaacctcta. gfp was inserted immediately before the stop codon of n…	Very broad GFP expression was seen from early embryogenesis to the mature adult. Many cells expressed GFP in the head, including nerve cells, cells in the pharynx and the hypodermis. Many neurons in the tail also showed GFP expression. Body wall expression of GFP was observed throughout the length of the body, in the hypodermis and possibly muscle cells. GFP could also be seen in the intestine an…	Expr9826
nurf-1	F26H11.2	fUL#HC94	UL4073	The reporter gene fusion assayed was made by recombineering fUL#HC88 (WRM0610dH04/WRM0629dF11). Sequence of homology arms on primers used to direct site of reporter insertion during recombineering, sequence for upstream of reporter first: gaattaaataattatatatttttcagccgtttggggaatcaacaaccgag, ggttgttcgtctccgtcattgtccggaatcgccgcttcggtgacacggcg. gfp was inserted immediately after the start codon of nu…	Very broad GFP expression was seen from early embryogenesis to the mature adult. Many cells expressed GFP in the head, including nerve cells, cells in the pharynx and the hypodermis. Many neurons in the tail also showed GFP expression. Body wall expression of GFP was observed throughout the length of the body, in the hypodermis and possibly muscle cells. GFP could also be seen in the intestine an…	Expr9827
nurf-1	F26H11.2	fUL#HC95	UL4074	The reporter gene fusion assayed was made by recombineering fUL#HC88 (WRM0610dH04/WRM0629dF11). Sequence of homology arms on primers used to direct site of reporter insertion during recombineering, sequence for upstream of reporter first: gttcactggtgcaaagccgatatacgaggatctgtatccgtttttaatct, gactaagttaaaactcattcacctggcagaaaaaagacgtgtagggcctt. gfp was inserted immediately after the start codon of nu…	No GFP expression was seen in two independent transgenic strains.	Expr9828
nurf-1	F26H11.2	fUL#HC93	UL4115	The reporter gene fusion assayed was made by recombineering fUL#HC88 (WRM0610dH04/WRM0629dF11). Sequence of homology arms on primers used to direct site of reporter insertion during recombineering, sequence for upstream of reporter first: gctattcccaactagatttctagatcctatccatctgaaaatttgaaaaa, tgtgatggtgcagtgtaggttgcagtaggcagaataacagttcggagaac. gfp was inserted immediately after the start codon of nu…	Non-nuclear-localized GFP was observed from early embryogenesis GFP was seen in the body wall in the head and tail. Particularly high levels of GFP were seen in the rectal cells, in some unidentified cells in the head and in the adult vulva. Two other independently generated strains, transgenic for the same reporter gene fusion construction, gave similar GFP expression patterns but the transmissi…	Expr9842
pes-1	T28H11.4	fUL#JW5	UL2925	The reporter gene fusion assayed was made by recombineering WRM0626dH05. mCherry was inserted directly upstream of the pes-1 stop codon. Other strain: UL2923. Two more strains were generated and gave the same pattern but were lost. pRF4 cotransformants: pick rollers to maintain (not integrated).	Extremely faint nuclear localized RFP in embryos, from an early stage. Pattern appears to be the same as described for other pes-1 fusions (see Hope, I.A., ('94) Development, 120, 505-14) . Two more strains that were lost showed what looked to be the same expression pattern, with the signal intensity being higher in one of those strains than in the remaining 3 but the fluorescence intensity was s…	Expr9729
pes-1	T28H11.4	fUL#SB204	UL2973	The reporter gene fusion assayed was made by recombineering WRM0626dH05. Sequence of homology arms on primers used to direct site of reporter insertion during recombineering, sequence for upstream of reporter first: actgcggaaagcttcgtcgccaaaaaagcaaagtggccaagtttccacca, acagttaatttcaatcaatttaacaaaaaactcagaaggctattctatca. The mCherry reporter was inserted just upstream of the Forkhead domain (after b…	Very low signal, but may well be as described in Hope, I.A., ('94) Development, 120, 505-14.	-
pes-1	T28H11.4	fUL#SB295	UL2997	The reporter gene fusion assayed was made by recombineering WRM0626dH05. Sequence of homology arms on primers used to direct site of reporter insertion during recombineering, sequence for upstream of reporter first: attagtataaattgttttcttttactactacataataatacatttagatg, acgtcatcaatcaaatctgatgctccacaatttctgctcgatttggataa. gfp was inserted just after the START codon. Other strains: UL2985, UL3172. pRF…	Very low signal, but may well be as described in Hope, I.A., ('94) Development, 120, 505-14. The signal is even lower than when the gfp was inserted before the pes-1 stop codon (see fUL#SB211).	-
pes-1	T28H11.4	fUL#SB206	UL2998	The reporter gene fusion assayed was made by recombineering WRM0626dH05. Sequence of homology arms on primers used to direct site of reporter insertion during recombineering, sequence for upstream of reporter first: ccatggctattcagagcagtccattcaaaagtttgagagtctccgagatc, acagttaatttcaatcaatttaacaaaaaactcagaaggctattctatca. Construction mimics the plasmid from Hope, I.A., ('94) Development, 120, 505-14…	Very low signal, but may well be as described in Hope, I.A., ('94) Development, 120, 505-14.	-
pes-1	T28H11.4	fUL#SB297	UL3001	The reporter gene fusion assayed was made by recombineering WRM0626dH05. Sequence of homology arms on primers used to direct site of reporter insertion during recombineering, sequence for upstream of reporter first: ccatggctattcagagcagtccattcaaaagtttgagagtctccgagatc, acagttaatttcaatcaatttaacaaaaaactcagaaggctattctatca. Construction mimics the plasmid from Hope, I.A., ('94) Development, 120, 505-14…	Expression at the embryonic stage as described in Hope, I.A., ('94) Development, 120, 505-14.	-
pes-1	T28H11.4	fUL#SB211	UL3104	The reporter gene fusion assayed was made by recombineering WRM0626dH05. Sequence of homology arms on primers used to direct site of reporter insertion during recombineering, sequence for upstream of reporter first: taattccagttcccattaatcctacctcctttcattttcctaaaagttct, acagttaatttcaatcaatttaacaaaaaactcagaaggctattctatca. gfp was inserted just before the STOP codon. Other strain: UL3134. pRF4 cotrans…	Very low signal, but may well be as described in Hope, I.A., ('94) Development, 120, 505-14.	-
pes-1	T28H11.4	fUL#SB280	UL3379	The reporter gene fusion assayed was made by recombineering WRM0628bD08. Sequence of homology arms on primers used to direct site of reporter insertion during recombineering, sequence for upstream of reporter first: actttcagatttatttatttctgtaactacaaatttcaggtaattcaaaaa, gttgagctgtccaagtcgaggcacaagtccgagatgttgaagcccttcatttt. gfp was inserted just after the ATG in exon 2. Other strains: UL3380, UL338…	Very low signal, but may well be as described in Hope, I.A., ('94) Development, 120, 505-14.	-
pes-1	T28H11.4	fUL#JW7	UL3444	The reporter gene fusion assayed was made by recombineering WRM0626dH05. gfp replaces the pes-1 coding region from the downstream start codon in the second exon to the stop codon. Other strain: UL3443. pRF4 cotransformants: pick rollers to maintain (not integrated).	GFP distribution looks like the one described for pes-1 in Hope, I.A., ('94) Development, 120, 505-14 but expression driven by this construct is of a higher intensity than when the mCherry reporter was inserted before the pes-1 stop codon (see fUL#JW5).	Expr9753
pqn-21	C37A2.5	fUL#JW170	UL3412	The reporter gene fusion assayed was made by recombineering WRM0622dE07. Sequence of homology arms on primers used to direct site of reporter insertion during recombineering, sequence for upstream of reporter first: tggtacaaggtgttcctggattcccgggtgttccacaactaccaccaaaa, tattgataattaaacaggcaccggtttcagtcaattgatttgaacgatca. gfp was inserted directly upstream of the pqn-21 stop codon. Other strains: UL3…	Broad GFP expression, but extremely weak. Individuals, of each transgenic strain generated, only showed a small part of the expression pattern, presumably due to a high degree of mosaicism or because variation in signal intensity for such weak expression means many components are not visible. GFP expression could be seen in many head and several tail cells, the intestine, the ventral nerve cord a…	Expr9751
pqn-21	C37A2.5	fUL#JW172	UL3453	The reporter gene fusion assayed was made by recombineering WRM0622dE07. Sequence of homology arms on primers used to direct site of reporter insertion during recombineering, sequence for upstream of reporter first: tgctttaattaaatcttttgtaaaattttaattttcaaattttcagcaac, tcggacggactttcatcgatctgtagacgaccctcgtcctcatcgtctga. gfp was inserted immediately after the pqn-21 start codon. Other strains: UL341…	Nuclear-localized GFP was seen from embryo to adult, in many components. There was considerable variation between individuals of each transgenic line generated which may reflect the very faint GFP expression, albeit stronger than for any of the strains generated for fUL#JW170, with gfp inserted directly upstream of the pqn-21 stop codon. In UL3453, bodywall muscle as well as intestinal and hypode…	Expr9754
pqn-21	C37A2.5	fUL#JW174	UL3454	The reporter gene fusion assayed was made by recombineering WRM0637bF05. Sequence of homology arms on primers used to direct site of reporter insertion during recombineering, sequence for upstream of reporter first: tgctttaattaaatcttttgtaaaattttaattttcaaattttcagcaac, tcggacggactttcatcgatctgtagacgaccctcgtcctcatcgtctga. gfp was inserted immediately after the pqn-21 start codon. Other strains: UL382…	No GFP expression was observed.	Expr9755
pqn-21	C37A2.5	fUL#JW176	UL3607	The reporter gene fusion assayed was made by recombineering WRM0622dE07. Sequence of homology arms on primers used to direct site of reporter insertion during recombineering, sequence for upstream of reporter first: gttctgtgctgaaagacgggaaaggtgataaacaaaaaggaaaacgaaag, tcattattttgattttcatcctctaaatcatcatcatttgtttcttcttt. This is fUL#JW170, with gfp inserted directly upstream of the pqn-21 stop codon…	No GFP expression was detected.	Expr9784
ref-2	C47C12.3	fUL#HC101	UL4017	The reporter gene fusion assayed was made by recombineering WRM0623cG10. Sequence of homology arms on primers used to direct site of reporter insertion during recombineering, sequence for upstream of reporter first: gcttttctatttattttaaaaacatttacagaaccttattttcagacaaa, tgctgctctactgtaggaccttgtgactgagtataatagtcactatgcat. gfp was inserted immediately after the start codon of ref-2a. The upstream prim…	GFP was observed in many nuclei in the embryo before gastrulation but in only 10 to 12 nuclei after gastrulation. GFP expression was observed in the L1, in the 12 P cells, 6 down each side. The transgenic strains may show considerable mosaicism as in many worms the GFP could only be seen in the 6 cells on one side. GFP expression seems to continue during P cell migration but possibly not in all P…	Expr9812
ref-2	C47C12.3	fUL#HC97	UL4024	The reporter gene fusion assayed was made by recombineering WRM0623cG10. Sequence of homology arms on primers used to direct site of reporter insertion during recombineering, sequence for upstream of reporter first: agttctccaatcctacataccatatgtttatggcaaaacctgattcctac, ttaaggaatcgataaagctataaactgtattttctgcatatttgtgctca. gfp was inserted immediately before the stop codon of ref-2. pRF4 cotransforman…	GFP expression was observed in the L1, in the 12 P cells, 6 down each side. The transgenic strains may show considerable mosaicism as in many worms the GFP could only be seen in the 6 cells on one side. GFP expression seems to continue during P cell migration but possibly not in all P cells. GFP was also seen in 1 to 3 cells in the tail (which may be rectal muscles as they were located either sid…	Expr9813
ref-2	C47C12.3	fUL#HC99	UL4075	The reporter gene fusion assayed was made by recombineering WRM0623cG10. Sequence of homology arms on primers used to direct site of reporter insertion during recombineering, sequence for upstream of reporter first: agagcacttggagcacaatactgcaacacatgctctccaatttccaccat, ttaaaaaaaaactagaaattacctttttgtatagtgttggctggaatcga. gfp was inserted immediately after the start codon of ref-2b. pRF4 cotransforma…	GFP expression was observed in the L1, in the 12 P cells, 6 down each side. The transgenic strains may show considerable mosaicism as in many worms the GFP could only be seen in the 6 cells on one side. GFP expression seems to continue during P cell migration but possibly not in all P cells. GFP was also seen in 1 to 3 cells in the tail (which may be rectal muscles as they were located either sid…	Expr9829
sox-2	K08A8.2	fUL#HC85	UL3941	The reporter gene fusion assayed was made by recombineering WRM0626aE02. Sequence of homology arms on primers used to direct site of reporter insertion during recombineering, sequence for upstream of reporter first: tgtcttttgcagtgtccggtcgacgtgtcatatcattgttgtttaacaag, aacgaccaacccgagtagtcctgcatttttgctgaatccggatccatcat. gfp was inserted immediately downstream of the sox-2a start codon. pRF4 cotrans…	GFP was expressed in many neurons in the nerve ring and elsewhere in the head. GFP was also observed in the procorpus of the pharynx, in rectal cells and in hypodermal cells in larvae and adults. There was extensive GFP expression in the developing reproductive system from the L3 stage which was maintained into adulthood.	Expr9798
sox-2	K08A8.2	fUL#HC83	UL3957	The reporter gene fusion assayed was made by recombineering WRM0626aE02. Sequence of homology arms on primers used to direct site of reporter insertion during recombineering, sequence for upstream of reporter first: ctcatgctcaaaacattcaaaatgctctttcccaatcccatgttacctct, caaaaaaactaattgaaggtcaatttctttcgagaagtgtgttta. gfp was inserted immediately upstream of the sox-2 stop codon. This reporter gene fu…	GFP was expressed in many neurons in the nerve ring and elsewhere in the head. GFP was also observed in the procorpus of the pharynx, in rectal cells and in hypodermal cells in larvae and adults. There was extensive GFP expression in the developing reproductive system from the L3 stage which was maintained into adulthood.	Expr9801
sox-2	K08A8.2	fUL#HC153	UL4114	The reporter gene fusion assayed was made by recombineering WRM0631aF12. Sequence of homology arms on primers used to direct site of reporter insertion during recombineering, sequence for upstream of reporter first: ctcatgctcaaaacattcaaaatgctctttcccaatcccatgttacctct, caaaaaaactaattgaaggtcaatttctttcgagaagtgtgttta. gfp was inserted immediately upstream of the sox-2 stop codon. This reporter gene fu…	GFP was expressed in many neurons in the nerve ring and elsewhere in the head. GFP was also observed in the procorpus of the pharynx, in rectal cells and in hypodermal cells in larvae and adults. There was extensive GFP expression in the developing reproductive system from the L3 stage which was maintained into adulthood.	Expr9841
spr-3	C07A12.5	fUL#JW152	UL3492	The reporter gene fusion assayed was made by recombineering WRM0610dC05. Sequence of homology arms on primers used to direct site of reporter insertion during recombineering, sequence for upstream of reporter first: ctccgcagcggaagaaaaaagcgccgaagcgtggcaaacgtcgtggctgg, aacattacctttaaaaaaacttgataaaatttaataaaatataatcttta. gfp was inserted directly upstream of the spr-3 stop codon. No other strains. p…	GFP expression only very rarely seen, but in unidentified nuclei in embryos.	Expr9762
spr-3	C07A12.5	fUL#JW182	UL3529	The reporter gene fusion assayed was made by recombineering WRM0610dC05. Sequence of homology arms on primers used to direct site of reporter insertion during recombineering, sequence for upstream of reporter first: catttgtataaatcatcaatcctatgttaatattatttcagtagaagacg, acctctccttgttcattcttcaactcctcaagtttgcgcttgcgaggtgg. gfp was inserted immediately after the spr-3 start codon. pRF4 cotransformant: …	No GFP expression was observed.	Expr9770
syd-9	ZK867.1	fUL#JW137	UL3405	The reporter gene fusion assayed was made by recombineering WRM063aH01. Sequence of homology arms on primers used to direct site of reporter insertion during recombineering, sequence for upstream of reporter first: tcggtccaacttagcagagcatcgatcagtacatacagcattaaaacctt, aatcaaaaactaaccttttaacctactggatttgccacaaaatttacaga. gfp was inserted immediately after the syd-9a start codon. Other strains: UL3508…	No GFP expression was seen. The gene model transcript tagged with this fusion, syd-9a, might not be real: the translational reading frame in the first exon of syd-9a is shifted as compared to the other syd-9 transcripts.	Expr9748
syd-9	ZK867.1	fUL#JW132	UL3481	The reporter gene fusion assayed was made by recombineering WRM063aH01. Sequence of homology arms on primers used to direct site of reporter insertion during recombineering, sequence for upstream of reporter first: tacagaaaaattaatatttaatgttcgaattttcaggcactaacgtatat, agtttaatgcagtctccaagctcctctcaagtttaccaacacgggagtca. gfp was inserted directly upstream of the syd-9a/b/d stop codon. Other strain: U…	No GFP expression was observed.	Expr9758
syd-9	ZK867.1	fUL#JW135	UL3822	The reporter gene fusion assayed was made by recombineering WRM063aH01. Sequence of homology arms on primers used to direct site of reporter insertion during recombineering, sequence for upstream of reporter first: cgagctcagtagaaaggtcaccatcccgagaaagatcacgatcacccctg, taacgatattcaatgtctaatcaacaataaaacatatgtaactaaattca. gfp was inserted directly upstream of the syd-9c stop codon. Other strains: UL32…	GFP expression in many neurons in the nerve ring and a few unidentified cells in the tail. The tail expression was much fainter even than the very faint head expression.	Expr9794
syd-9	ZK867.1	fUL#JW141	UL3943	The reporter gene fusion assayed was made by recombineering WRM063aH01. Sequence of homology arms on primers used to direct site of reporter insertion during recombineering, sequence for upstream of reporter first: ggttgaagaaaagctgacgttaaagaaaacagagtcgttgaccatcctgg, tcttctgtcatcagaatcgttgcttgtactagcggtgatacgcacacaga. gfp was inserted immediately after the syd-9c/d start codon. Other strains: UL38…	The GFP expression pattern looks like that driven by fUL#JW135, with gfp inserted before the syd-9c stop codon, but weaker. However, embryonic GFP expression was stronger than in other stages.	Expr9799
syd-9	ZK867.1	fUL#JW142	UL3964	The reporter gene fusion assayed was made by recombineering WRM063aH01. Sequence of homology arms on primers used to direct site of reporter insertion during recombineering, sequence for upstream of reporter first: tactctttctcacgttccatttccattttcagtctgtactcctctcattg, tgattttgtctacttactcgatccattcccactggtgcatcggttgactt. gfp was inserted directly upstream of the syd-9c stop codon. In addition a base …	The GFP expression pattern looks like that obtained from fUL#JW135, with gfp inserted before the syd-9c stop codon but without disruption of expression arising from syd-9d, although the expression may be somewhat weaker.	Expr9803
syd-9	ZK867.1	fUL#JW139	UL3976	The reporter gene fusion assayed was made by recombineering WRM063aH01. Sequence of homology arms on primers used to direct site of reporter insertion during recombineering, sequence for upstream of reporter first: cagtacaatccgatcattccgacgactttgagcaagacagtccaccacca, aattaatagagtttttagtttaaaagtaccgtgctgatattggcaattgc. gfp was inserted immediately after the syd-9b start codon. Upstream primer conta…	No GFP expression was observed.	Expr9806
unc-62	T28F12.2	fUL#HC23	UL3570	The reporter gene fusion assayed was made by recombineering WRM069bE03. Sequence of homology arms on primers used to direct site of reporter insertion during recombineering, sequence for upstream of reporter first: acgaccatcgttcatcttattcagcaaggccccgtgtgtcggcaacgacg, agaggggaaacggaatgaaggagaagaagaagaagaagtaccctctgcgc. gfp was inserted immediately after the start codon for transcripts unc-62b/e. Th…	Neuronal expression of GFP was seen in DVA, the ventral nerve cord and other neurons in the head and tail. GFP was also expressed in the developing vulva and hypodermis and faintly in the intestine.	Expr9777
unc-62	T28F12.2	fUL#HC25	UL3572	The reporter gene fusion assayed was made by recombineering WRM069bE03. Sequence of homology arms on primers used to direct site of reporter insertion during recombineering, sequence for upstream of reporter first: tctttttcaaaatttaatatttctctcttgcaggaacatgagcggcgac, ctggcgctattccacctttaatatacttttttcataataaattctgaatt. This is fUL#HC19, with gfp inserted immediately upstream of the unc-62 stop codon…	GFP was expressed in the DVA neuron, the ventral nerve cord and other neurons in the head and tail. Nuclear-localized GFP was also present in the developing vulva, the hypodermis and body wall muscle. The GFP expression pattern looks very similar, if not identical, to that observed for UL4038, which was generated by the same strategy as for UL3572 but using a different starting fosmid.	Expr9778
unc-62	T28F12.2	fUL#HC27	UL3573	The reporter gene fusion assayed was made by recombineering WRM069bE03. Sequence of homology arms on primers used to direct site of reporter insertion during recombineering, sequence for upstream of reporter first: tctttttcaaaatttaatatttctctcttgcaggaacatgagcggcgac, ctggcgctattccacctttaatatacttttttcataataaattctgaatt. This is fUL#HC19, with gfp inserted immediately upstream of the unc-62 stop codon…	Nuclear-localized GFP was observed in the intestine, the developing vulva and the DVA neuron throughout development. There was also weaker GFP expression in other nuclei in the head. The GFP expression pattern looks very similar, if not identical, to that observed for UL3705, which was generated by the same strategy as for UL3573 but using a different starting fosmid.	Expr9779
unc-62	T28F12.2	fUL#HC19	UL3698	The reporter gene fusion assayed was made by recombineering WRM069bE03. Sequence of homology arms on primers used to direct site of reporter insertion during recombineering, sequence for upstream of reporter first: cagtagatgctctttctcaacaatgggttgatctctcagcaccacacgaa, aggagaacctttggcggtatactgttgtaataaatatgttcggaccctta. gfp was inserted immediately before stop codon of unc-62. This reporter gene fus…	GFP was observed from comma stage embryo to adult. However the expression pattern demonstrated considerable differences between independent transgenic strains generated with the same reporter gene fusion fosmid clone. All showed bright fluorescence in several neurons in the nerve ring and in the DVA neuron, revealing the DVA axon in some individuals. GFP was seen in the intestine in some L3s, L4s…	Expr9786
unc-62	T28F12.2	fUL#HC48	UL3705	The reporter gene fusion assayed was made by recombineering WRM061dC01. Sequence of homology arms on primers used to direct site of reporter insertion during recombineering, sequence for upstream of reporter first: tctttttcaaaatttaatatttctctcttgcaggaacatgagcggcgac, ctggcgctattccacctttaatatacttttttcataataaattctgaatt. This is fUL#HC40, with gfp inserted immediately upstream of the unc-62 stop codon…	GFP was seen in 100 to 200 cell embryos onwards, in many nuclei. GFP expression in the DVA neuron was apparent from the L1 to the mature adult. Intestinal expression of GFP was seen from the L1 or L2 to adult but the level of GFP in this tissue decreased in more mature adults. Many neurons in the head, and some in tail, also expressed GFP. GFP expression was present throughout the ventral nerve c…	Expr9787
unc-62	T28F12.2	fUL#HC22	UL3810	The reporter gene fusion assayed was made by recombineering WRM069bE03. Sequence of homology arms on primers used to direct site of reporter insertion during recombineering, sequence for upstream of reporter first: gagtttcacgttttctttttcaaaatttaatatttctctcttgcaggaac, acagcccaagtgtcagcggacgcgtgagcccacacttttgagtcgccgc. gfp was inserted immediately after the start codon for transcripts unc-62a/f. Thi…	GFP expression was observed in the M lineage from L1, and continued through development of the sex muscles. GFP was also observed in the vulval precursor cells and and the developing vulva from L3 to adulthood.	Expr9793
unc-62	T28F12.2	fUL#HC31	UL3935	The reporter gene fusion assayed was made by recombineering WRM069bE03. Sequence of homology arms on primers used to direct site of reporter insertion during recombineering, sequence for upstream of reporter first: tctttttcaaaatttaatatttctctcttgcaggaacatgagcggcgac, ctggcgctattccacctttaatatacttttttcataataaattctgaatt. This is fUL#HC19, with gfp inserted immediately upstream of the unc-62 stop codon…	GFP expression was observed from the post-comma stage embryo to the mature adult. Very strong GFP expression was seen in the DVA neuron and 1 to 3 neurons in the head throughout development, including the adult. GFP seen in some other tail neurons in some individuals and in the ventral nerve cord, was particularly apparent in L3s and L4s. GFP was observed in the intestine from the L2 or L3 stage …	Expr9797
unc-62	T28F12.2	fUL#HC30	UL4016	The reporter gene fusion assayed was made by recombineering WRM069bE03. Sequence of homology arms on primers used to direct site of reporter insertion during recombineering, sequence for upstream of reporter first: atcatgacccgaaatgtattccaggcgacgagttctccgtgtgcggatcg, tgacttccgtttgccgagtcggacagcaccgaatctcgaccatcatcatt. gfp was inserted into centre of unc-62 alternate exon 7b. This reporter gene fus…	GFP expression was observed from late embryogenesis to the adult. From L1 to adult, GFP was seen in several neuronal cell bodies in the head, tail and ventral nerve cord, and in cells in the body wall, in the hypodermis and possibly body wall muscle. In the L1, GFP was observed in what may be the M lineage. In L3s and L4s, GFP was present in developing sex muscles and other cells of reproductive …	Expr9811
unc-62	T28F12.2	fUL#HC41	UL4037	The reporter gene fusion assayed was made by recombineering WRM061dC01. Sequence of homology arms on primers used to direct site of reporter insertion during recombineering, sequence for upstream of reporter first: gagtttcacgttttctttttcaaaatttaatatttctctcttgcaggaac, acagcccaagtgtcagcggacgcgtgagcccacacttttgagtcgccgc. gfp was inserted immediately after the start codon of unc-62a/f. This reporter ge…	GFP was observed in the M cell in the L1 and in all Mv cell daughters giving rise to the sex muscles in the L4. The GFP was occasionally maintained in vulval muscle cell nuclei into the adult. GFP expression was also seen in muscles in the head, in vulval and uterine precursors in L2s and L3s, and in several neurons in the head and ventral nerve cord from L2 to adult. There was also GFP expressio…	Expr9818
unc-62	T28F12.2	fUL#HC45	UL4038	The reporter gene fusion assayed was made by recombineering WRM061dC01. Sequence of homology arms on primers used to direct site of reporter insertion during recombineering, sequence for upstream of reporter first: tctttttcaaaatttaatatttctctcttgcaggaacatgagcggcgac, ctggcgctattccacctttaatatacttttttcataataaattctgaatt. This is fUL#HC40, with gfp inserted immediately upstream of the unc-62 stop codon…	Broad GFP expression occurred in young larvae including possibly all ventral nerve cord neurons from the L1 to the L3. GFP expression was also seen in body wall muscles throughout development, as well as in the sex muscles and the developing vulva. Intestinal expression was observed from the L3 onwards but inconsistently within and between individuals.	Expr9819
unc-62	T28F12.2	fUL#HC55	UL4049	The reporter gene fusion assayed was made by recombineering WRM061dC01. Sequence of homology arms on primers used to direct site of reporter insertion during recombineering, sequence for upstream of reporter first: tctttttcaaaatttaatatttctctcttgcaggaacatgagcggcgac, ctggcgctattccacctttaatatacttttttcataataaattctgaatt. This is fUL#HC40,with gfp inserted immediately upstream of the unc-62 stop codon,…	GFP expression was observed from late embryogenesis through to the adult, in the body wall, in the hypodermis and possibly some muscle cells. GFP was present in many neurons in the head, tail and ventral nerve cord. In the L4, GFP was seen in the developing vulva and uterus, and possibly in vulval muscle, sometimes continuing into the adult.	Expr9825
unc-62	T28F12.2	fUL#HC52	UL4083	The reporter gene fusion assayed was made by recombineering WRM061dC01. Sequence of homology arms on primers used to direct site of reporter insertion during recombineering, sequence for upstream of reporter first: tctttttcaaaatttaatatttctctcttgcaggaacatgagcggcgac, ctggcgctattccacctttaatatacttttttcataataaattctgaatt. This is fUL#HC40, with gfp inserted immediately upstream of the unc-62 stop codon…	GFP expression was observed from post-comma stage embryo to mature adult. Very strong expression was observed in the DVA neuron, and 1 to 3 neurons in the head, throughout development including the adult. GFP expression was seen in some additional tail neurons in a few individuals. Intestinal expression of GFP was observed from L3 onwards but to different levels in different intestinal cells with…	Expr9832
unc-62	T28F12.2	fUL#HC40	UL4101	The reporter gene fusion assayed was made by recombineering WRM061dC01. Sequence of homology arms on primers used to direct site of reporter insertion during recombineering, sequence for upstream of reporter first: cagtagatgctctttctcaacaatgggttgatctctcagcaccacacgaa, aggagaacctttggcggtatactgttgtaataaatatgttcggaccctta. gfp was inserted immediately upstream of the unc-62 stop codon. This reporter ge…	Nuclear-localized GFP was seen from the comma-stage embryo through to the mature adult in a variety of cell types. NB. Some variation was found between transgenic lines generated for the same reporter gene fusion clone. GFP was observed in many cells in embryos and from L1 to L3. Neurons in head, tail and ventral nerve cord expressed GFP, DVA particularly strongly in some larvae and adults. Muscl…	Expr9837
unc-62	T28F12.2	fUL#HC49	UL4106	The reporter gene fusion assayed was made by recombineering WRM061dC01. Sequence of homology arms on primers used to direct site of reporter insertion during recombineering, sequence for upstream of reporter first: atcatgacccgaaatgtattccaggcgacgagttctccgtgtgcggatcg, tgacttccgtttgccgagtcggacagcaccgaatctcgaccatcatcatt. gfp was inserted into the centre of the unc-62 alternative exon 7b. This reporte…	Very broad GFP expression was observed from early embryo to adult, although the fluorescence was weaker and less widespread in adults. GFP was seen in many neurons in the head, tail and ventral nerve cord throughout the larval stages, with fewer showing fluorescence in the adult. GFP was seen in the hypodermis, and possibly body wall muscle, through the length of the body. GFP was also present in…	Expr9839
unc-62	T28F12.2	fUL#HC141	UL4112	The reporter gene fusion assayed was made by recombineering WRM061dC01. Sequence of homology arms on primers used to direct site of reporter insertion during recombineering, sequence for upstream of reporter first: cagccagttatattgccgatccggcggcgttttacaatttgtacacgaat, cttcacccatctcatggtgcatcatcggagttgacgtcggcgcgccacc. gfp was inserted immediately after the start codon of unc-62g. The upstream prime…	GFP expression was observed in the embryo and throughout development into the adult, in many head and ventral nerve cord neurons, in the hypodermis and possibly body wall muscle. GFP expression in the developing vulva was seen from the L3 stage.	Expr9840
unc-62	T28F12.2	fUL#HC43	UL4123	The reporter gene fusion assayed was made by recombineering WRM061dC01. Sequence of homology arms on primers used to direct site of reporter insertion during recombineering, sequence for upstream of reporter first: acgaccatcgttcatcttattcagcaaggccccgtgtgtcggcaacgacg, agaggggaaacggaatgaaggagaagaagaagaagaagtaccctctgcgc. gfp was inserted immediately after the start codon of unc-62b/e. This reporter g…	Broad GFP expression was observed from early embryogenesis through to the mature adult. Expression pattern components included neurons in head, tail and ventral nerve cord, cells in the head that are probably muscle cells, vulval and uterine muscle, and in the body wall, in the hypodermis and possibly muscle. Some weak intestinal GFP expression was seen occasionally but inconsistently.	Expr9845
unc-86	C30A5.7	fUL#JW156	UL3832	The reporter gene fusion assayed was made by recombineering WRM0612cF07. Sequence of homology arms on primers used to direct site of reporter insertion during recombineering, sequence for upstream of reporter first: tttttctaaaacgaaaagttgaaaacgaatgaaaaagtgaaattgaatga, gggacgggaaagaaggagcaaaaaggcaaacggaatcgatgtgccttctc. gfp was inserted immediately after the unc-86 start codon. Other strains: UL383…	No GFP expression was observed.	Expr9795
unc-86	C30A5.7	fUL#JW154	UL3978	The reporter gene fusion assayed was made by recombineering WRM0612cF07. Sequence of homology arms on primers used to direct site of reporter insertion during recombineering, sequence for upstream of reporter first: atctgaaacagggtcagacaacatacaatgggctacctggattctttgat, aaactgaaactctaaaaatcggggaaaatgtgttcacgaaaacgaaacta. gfp was inserted directly upstream of the unc-86 stop codon. Other strains: UL3…	GFP expression was seen through all stages and first appears in embryos around gastrulation. In hatched larvae up to adulthood, GFP expression was observed in many neuronal nuclei in the head, including but not restricted to nerve ring neurons, as well as neurons in the tail. Some neurons of the ventral nerve cord also showed GFP expression but this was weaker than the head and tail neuronal expr…	Expr9807
vab-3	F14F3.1	fUL#JW34	UL2932	The reporter gene fusion assayed was made by recombineering WRM069dG06. Sequence of homology arms on primers used to direct site of reporter insertion during recombineering, sequence for upstream of reporter first: gcggaaatgcaacgcactgatttgtatacaataagcgacacccttccaag, ataatttgataaattaaagtgtttccataactcgtattagcgattgatcg. gfp was inserted immediately after the vab-3b start codon. Other strains: UL3469…	The GFP expression pattern in both UL2932 and UL3471 looked like that for UL3244, for which gfp had been inserted directly upstream of the vab-3 stop codon, but weaker. It wasn't clear if GFP expression in the distal tip cell was also present. UL3469 had a more restricted expression than UL2932 or UL3471, with GFP in mostly only one neuron in the head but this could be due to greater mosaicism fo…	Expr9731
vab-3	F14F3.1	fUL#JW29	UL3244	The reporter gene fusion assayed was made by recombineering WRM069dG06. Sequence of homology arms on primers used to direct site of reporter insertion during recombineering, sequence for upstream of reporter first: aaatgcatgaactcagcgacctcacacaagaacattattggagacctcag, aaaatttaatagggatatatatattcaatctgctttagaactattctcta. gfp was inserted directly upstream of the vab-3 stop codon. Other strains: UL324…	GFP expression was seen from at least the bean stage of the embryo, through all stages to adulthood. GFP was present in anterior hypodermis, as well as in ventral nerve cord neurons and in the intestine and maybe head muscle. From the L3, GFP expression was also seen in the distal tip cell.	Expr9742
vab-3	F14F3.1	fUL#JW37	UL3477	The reporter gene fusion assayed was made by recombineering WRM069dG06. Sequence of homology arms on primers used to direct site of reporter insertion during recombineering, sequence for upstream of reporter first: tgacccgcccctcgactatcagtcggtggtcatacagtctctttcaagag, cgagttggtagcggtgccttgatagacactatgggagcgtgtgctgatat. gfp was inserted immediately after the vab-3c start codon. Other strains: UL3476…	This reporter gene fusion gave the strongest GFP expression out of the three different vab-3 promoters assayed by recombineering in this series. But this GFP expression pattern was also the most restricted of the three and was still very weak. GFP expression was only seen in head neurons, usually a pair, and possibly amphids. Occasionally a few (~5) other head nerve cells showed much weaker GFP e…	Expr9757
vab-3	F14F3.1	fUL#JW32	UL3504	The reporter gene fusion assayed was made by recombineering WRM069dG06. Sequence of homology arms on primers used to direct site of reporter insertion during recombineering, sequence for upstream of reporter first: ttgccaagtgactgatgacagtggaagacgatcaaacttcttctggcaaa, attttaatgcatgtcttagaaatggaagtgaaaacgtgaaacgtacctga. gfp was inserted immediately after the vab-3a start codon. Other strains: UL3497…	GFP expression was extremely weak. Although GFP was seen in embryos and L1 in all strains, in UL3504 there appeared to be expression in head hypodermis or muscle whereas in UL3501 expression was seen in the pharynx and some head neurons. UL3501 expresses slightly more strongly.	Expr9765
ztf-26	F55H12.6	fUL#HC147	UL4091	The reporter gene fusion assayed was made by recombineering WRM0632dF08. Sequence of homology arms on primers used to direct site of reporter insertion during recombineering, sequence for upstream of reporter first: attattcaatttctcatgcgggaacatctactggaacagtcgtgaataca, ttattaataaaatcacaattgcttgaatatgaattagaaacccatttcta. gfp was inserted immediately before stop codon of ztf-26. Other strains: UL4103…	GFP expression was observed in a few cells from late embryogenesis to the L3, in 1 to 4 neurons in the head. From the L4 stage onwards, additional neurons, also in head, showed GFP expression. GFP expression was just visible throughout the hypodermis from the late L3 but became much stronger in L4 and adult. There may also be some expression in muscle cells.	Expr9836
ztf-26	F55H12.6	fUL#HC149	UL4105	The reporter gene fusion assayed was made by recombineering WRM0632dF08. Sequence of homology arms on primers used to direct site of reporter insertion during recombineering, sequence for upstream of reporter first: gtctcgacaataataatgttcaaagtttaggatgttttataaactttcag, gtcaatggcccaatgccgtcatcatcaatgtgtggaaaaccgtcagagga. gfp was inserted immediately after the start codon of ztf-26a. pRF4 cotransform…	The GFP expression pattern was similar, if not identical, to that observed for UL4091, which was generated in a similar fashion to UL4105 but with gfp inserted just before the ztf-26 stop codon. In the L4 and adult GFP was observed in a few neurons in the head, plus many hypodermal nuclei throughout body. GFP was seen in 1 to 4 neurons in the head in younger larvae but this was much weaker than i…	Expr9838
ztf-26	F55H12.6	fUL#HC151	UL4122	The reporter gene fusion assayed was made by recombineering WRM0632dF08. Sequence of homology arms on primers used to direct site of reporter insertion during recombineering, sequence for upstream of reporter first: tccatctcggaactttttattcatttaaatttccttttcaaccttcagaa, cgaatcatatttttgtgatcagttggaagggagtataggttgatatgaga. gfp was inserted immediately after the start codon of ztf-26b. pRF4 cotransform…	Very high levels of nuclear-localized GFP was observed from the L1 to the adult. In the adult, GFP was seen in the body wall, in the hypodermis and possibly some muscle cells, and in some neurons in the nerve ring and the ventral nerve cord. In larvae, GFP expression was mostly in neurons and also head muscle, but not hypodermis. Some nuclei had a 'speckled' appearance as if the GFP was localized…	Expr9844
	F13H6.1	fUL#HC159	no lines kept	The reporter gene fusion assayed was made by recombineering WRM0627bG03. Sequence of homology arms on primers used to direct site of reporter insertion during recombineering, sequence for upstream of reporter first: aatttgaaaacagtgtggcctaaatctgaaaatattatctgacaaaaatt, agatcgtaaattggaatctgatagtaattttgctttaccggtagatgtag. gfp was inserted immediately downstream of the start codon of F13H6.1a. pRF4 co…	Strong GFP expression was seen in larval stages throughout the pharynx. In a few individuals, some additional cells, possibly neuronal cells, outside of the pharynx, also expressed GFP, but weakly. GFP remained detectable in adults but at lower levels and in fewer cells. The only transgenic strain obtained for this reporter gene fusion construction had very low transmission of the transgenic extr…	Expr9727
	F13H6.1	fUL#HC157	UL4116	The reporter gene fusion assayed was made by recombineering WRM0627bG03 . Sequence of homology arms on primers used to direct site of reporter insertion during recombineering, sequence for upstream of reporter first: taatacaataatttcagagtgaatcaaatcaaattgctacggttgctaac, gagaaatattaaatgactggctagaaatgactgatgatactggatgatta. gfp was inserted immediately upstream of the F13H6.1 stop codon. Other strains…	Strong pharyngeal expression of GFP was seen, in the anterior and posterior bulb and elsewhere, in larval stages. Lower levels of GFP were also seen in other cells in the head; in hypodermal and muscle cells, and weakly in neuronal cells. In adults, the levels of GFP were reduced and fluorescence was seen in fewer cells. GFP was also seen in a couple of neurons in the tail. The strength of GFP ex…	Expr9843
